# Supplementary material for: Transcriptome Analysis to Identify Crucial Genes for Reinforcing Flavins-Mediated Extracellular Electron Transfer in Shewanella oneidensis
Source: Front Microbiol. 2022 Jun 1;13:852527. doi: 10.3389/fmicb.2022.852527 (PMC9198578; doi:10.3389/fmicb.2022.852527)
Supplement: Supplementary file 1 [file Data_Sheet_1.xlsx]

## Sheet: C5 vs. PYYDT (D4)
Data Sheet 1. Lists of differentially expressed genes in the C5 strain compared with the PYYDT strain at 4 h.
Gene_id	readcount_C5	readcount_PYYDT	log2.Fold_change.	pvalue	qvalue	significance	up or down	Gene
SO_3670	0	645.484	-10.42	8.2638e-89	9.7593e-88	TRUE	down	tonB
SO_3344	4.9012	5823.14	-10.214	0	0	TRUE	down	-
SO_3032	4.05292	4736.02	-10.19	0	0	TRUE	down	pubC
SO_3031	0	928.711	-9.9445	5.5596e-135	9.1646e-134	TRUE	down	pubB
SO_3671	0	281.99	-9.5468	2.8694e-44	1.831e-43	TRUE	down	exbB
SO_3030	5.938	3916.92	-9.3655	0	0	TRUE	down	pubA
SO_3033	9.80241	4873.04	-8.9575	0	0	TRUE	down	putA
SO_3034	1.60232	793.816	-8.9525	3.8792e-129	6.2642e-128	TRUE	down	putB
SO_3669	4.33568	1975.35	-8.8316	0	0	TRUE	down	hmuA
SO_3668	1.2253	425.372	-8.4394	2.4608e-73	2.4647e-72	TRUE	down
SO_2194	0	57.8124	-8.2606	1.7539e-11	3.6376e-11	TRUE	down
SO_3675	0	212.509	-8.1387	2.2991e-38	1.2948e-37	TRUE	down
SO_3062	1.03679	270.498	-8.0273	1.0255e-48	7.0257e-48	TRUE	down
SO_3673	2.35635	589.616	-7.9671	2.0706e-104	2.7305e-103	TRUE	down
SO_4740	1.50806	372.333	-7.9478	1.0381e-66	9.5514e-66	TRUE	down
SO_3914	8.29434	1855.12	-7.8052	0	0	TRUE	down
SO_3406	0	135.249	-7.3169	4.3272e-26	1.7249e-25	TRUE	down
SO_3672	0	56.2212	-7.2203	8.9349e-12	1.9211e-11	TRUE	down
SO_4523	4.33568	606.058	-7.1271	1.9438e-111	2.6983e-110	TRUE	down
SO_3667	9.70815	1304.23	-7.0698	8.0151e-238	2.5368e-236	TRUE	down
SO_4516	11.876	1458.39	-6.9402	2.259e-266	7.9443e-265	TRUE	down
SO_3407	2.82762	341.571	-6.9165	6.6567e-64	5.9181e-63	TRUE	down
SO_0798	3.77016	361.549	-6.5834	1.1651e-67	1.0782e-66	TRUE	down
SO_4743	18.4738	1588.52	-6.4261	3.253e-290	1.2257e-288	TRUE	down
SO_0583	2.92187	234.432	-6.3261	2.2725e-44	1.4677e-43	TRUE	down
SO_2426	13.5726	1051.23	-6.2752	3.2338e-192	8.254e-191	TRUE	down
SO_3913	2.63911	182.277	-6.1099	1.1071e-34	5.6881e-34	TRUE	down
SO_1189	0	61.5251	-6.0285	1.0386e-12	2.348e-12	TRUE	down
SO_1190	9.42539	559.207	-5.8907	1.0235e-101	1.3386e-100	TRUE	down
SO_3408	1.31955	73.7241	-5.804	8.7919e-15	2.255e-14	TRUE	down
SO_2045	16.3059	904.667	-5.7939	1.8687e-162	3.943e-161	TRUE	down
SO_1482	9.51964	484.599	-5.6697	3.118e-87	3.6282e-86	TRUE	down
SO_4819	2.82762	116.509	-5.3647	9.4856e-22	3.2212e-21	TRUE	down
SO_1188	1.31955	49.3262	-5.2242	6.0761e-10	1.1447e-09	TRUE	down
SO_4136	4.52419	140.023	-4.9519	1.2418e-24	4.6902e-24	TRUE	down
SO_1580	10.9335	337.151	-4.9466	7.1904e-57	5.8353e-56	TRUE	down
SO_2841	4.42993	131.183	-4.8882	5.6227e-23	2.0269e-22	TRUE	down
SO_0797	0	10.7846	-4.8382	0.0048184	0.0037861	TRUE	down
SO_3704	6.97479	197.482	-4.8234	1.9697e-33	9.7715e-33	TRUE	down
SO_4054	17.9082	486.19	-4.7628	6.0535e-79	6.4293e-78	TRUE	down
SO_2195	3.20463	83.6247	-4.7057	8.2834e-15	2.1315e-14	TRUE	down
SO_0744	19.1335	457.903	-4.5809	4.1367e-72	4.041e-71	TRUE	down
SO_0449	44.8649	1025.77	-4.515	4.1539e-157	8.2169e-156	TRUE	down
SO_4422	22.0554	473.284	-4.4235	3.6977e-72	3.6345e-71	TRUE	down
SO_0572	13.5726	276.333	-4.3476	3.4707e-42	2.1454e-41	TRUE	down
SO_3025	9.89666	198.542	-4.3264	1.1994e-30	5.5498e-30	TRUE	down
SO_0275	2.92187	57.6356	-4.302	6.3045e-10	1.1863e-09	TRUE	down
SO_3674	11.499	226.123	-4.2975	1.9037e-34	9.5637e-34	TRUE	down
SO_1118	9.04837	159.47	-4.1395	7.0757e-24	2.592e-23	TRUE	down
SO_2046	9.6139	162.299	-4.0774	6.847e-24	2.514e-23	TRUE	down
SO_3910	2.26209	37.6576	-4.0572	1.2911e-06	1.7359e-06	TRUE	down
SO_4700	2.54486	39.072	-3.9405	1.2527e-06	1.6872e-06	TRUE	down
SO_4706	5.65523	76.1992	-3.7521	5.2641e-11	1.0532e-10	TRUE	down
SO_0448	2.82762	35.3593	-3.6444	1.1634e-05	1.3968e-05	TRUE	down
SO_0443	13.6668	170.255	-3.6389	7.196e-22	2.4595e-21	TRUE	down
SO_0447	4.33568	53.9229	-3.6366	6.4361e-08	1.0064e-07	TRUE	down
SO_4564	17.7197	207.205	-3.5476	2.1113e-25	8.1991e-25	TRUE	down
SO_4608	2.16784	25.1051	-3.5336	0.00030032	0.00029355	TRUE	down
SO_0837	32.1406	359.781	-3.4846	8.1761e-42	5.015e-41	TRUE	down
SO_0276	2.82762	31.293	-3.4682	6.8517e-05	7.3811e-05	TRUE	down
SO_4245	9.33114	98.4756	-3.3996	3.4518e-12	7.6079e-12	TRUE	down
SO_0154	7.25755	73.1937	-3.3342	3.432e-09	6.0819e-09	TRUE	down
SO_1755	91.709	922.17	-3.3299	1.6003e-97	2.0099e-96	TRUE	down
SO_A0095	157.121	1549.8	-3.3021	1.7678e-160	3.6333e-159	TRUE	down
SO_0905	2.54486	24.7515	-3.2819	0.0006892	0.000633	TRUE	down
SO_4056	12.0645	113.68	-3.2361	6.3964e-13	1.467e-12	TRUE	down
SO_1689	44.3936	417.77	-3.2343	3.3168e-43	2.0747e-42	TRUE	down
SO_1771	18.8508	176.443	-3.2265	3.9594e-19	1.2481e-18	TRUE	down
SO_4524	6.31501	59.05	-3.2251	2.3563e-07	3.4881e-07	TRUE	down
SO_0916	25.1658	225.062	-3.1608	3.2571e-23	1.1795e-22	TRUE	down
SO_2628	23.0922	201.725	-3.1269	1.2685e-20	4.1996e-20	TRUE	down
SO_0444	60.7938	522.787	-3.1042	3.4519e-50	2.4718e-49	TRUE	down
SO_4609	10.2737	88.2214	-3.1022	9.6167e-10	1.7862e-09	TRUE	down
SO_1770	8.67136	73.5473	-3.0843	2.7565e-08	4.5203e-08	TRUE	down
SO_0186	5.46673	43.8455	-3.0037	2.7744e-05	3.1724e-05	TRUE	down
SO_0450	4.24143	33.9449	-3.0006	0.00022926	0.00022775	TRUE	down
SO_1287	332.528	2583	-2.9575	4.7744e-221	1.3492e-219	TRUE	down
SO_1784	73.2353	564.688	-2.9468	1.8296e-49	1.2699e-48	TRUE	down
SO_4664	7.06904	53.2157	-2.9123	7.147e-06	8.727e-06	TRUE	down
SO_2174	19.8876	147.448	-2.8903	1.1699e-13	2.8265e-13	TRUE	down
SO_0552	36.9475	272.797	-2.8843	7.2409e-24	2.6464e-23	TRUE	down
SO_0185	7.25755	53.0389	-2.8695	9.8638e-06	1.1925e-05	TRUE	down
SO_4824	26.4853	191.294	-2.8525	6.9714e-17	1.9842e-16	TRUE	down
SO_1756	11.5932	79.912	-2.7851	1.3489e-07	2.0545e-07	TRUE	down
SO_3371	6.59777	44.9063	-2.7669	8.6149e-05	9.1375e-05	TRUE	down
SO_4334	19.9818	134.719	-2.7532	1.3062e-11	2.756e-11	TRUE	down
SO_4716	7.1633	44.3759	-2.6311	0.00020827	0.00020833	TRUE	down
SO_0742	17.437	107.492	-2.624	8.6094e-09	1.4793e-08	TRUE	down
SO_3006	35.3452	216.576	-2.6153	3.8882e-16	1.0664e-15	TRUE	down
SO_1071	23.752	143.028	-2.5902	5.7819e-11	1.1538e-10	TRUE	down
SO_2196	6.88054	41.1936	-2.5818	0.00046075	0.00043661	TRUE	down
SO_4480	102.171	589.262	-2.5279	2.3575e-38	1.323e-37	TRUE	down
SO_3002	9.04837	51.6245	-2.5123	0.00014092	0.00014462	TRUE	down
SO_3370	70.0307	391.958	-2.4846	3.7224e-25	1.4368e-24	TRUE	down
SO_0306	19.6991	108.553	-2.4622	6.7728e-08	1.056e-07	TRUE	down
SO_1977	6.97479	38.3648	-2.4596	0.0013525	0.0011832	TRUE	down
SO_0189	167.018	917.22	-2.4573	3.0491e-55	2.3653e-54	TRUE	down
SO_3000	9.04837	49.503	-2.4518	0.00028656	0.00028126	TRUE	down
SO_2884	31.5751	172.376	-2.4487	1.3897e-11	2.9206e-11	TRUE	down
SO_3410	49.2005	268.023	-2.4456	3.891e-17	1.1236e-16	TRUE	down
SO_4715	5.938	31.293	-2.3978	0.004939	0.0038636	TRUE	down
SO_1925	9.6139	50.5638	-2.3949	0.00035945	0.00034621	TRUE	down
SO_3349	23.8462	125.349	-2.3941	1.9543e-08	3.2486e-08	TRUE	down
SO_2654	38.9269	204.553	-2.3936	7.3573e-13	1.6801e-12	TRUE	down
SO_2367	8.85987	46.3207	-2.3863	0.00067174	0.00061876	TRUE	down
SO_1245	12.9128	66.829	-2.3717	5.0014e-05	5.5078e-05	TRUE	down
SO_2739	65.2237	337.504	-2.3714	7.9807e-20	2.5827e-19	TRUE	down
SO_0902	83.1319	427.317	-2.3618	1.8691e-24	7.0091e-24	TRUE	down
SO_3548	111.879	567.163	-2.3418	2.5913e-31	1.2241e-30	TRUE	down
SO_1844	44.3936	224.885	-2.3408	2.3917e-13	5.6574e-13	TRUE	down
SO_0990	44.1108	223.117	-2.3386	3.148e-13	7.3803e-13	TRUE	down
SO_m002	7.06904	35.7129	-2.3369	0.0035795	0.0029034	TRUE	down
SO_1924	15.1749	76.376	-2.3314	2.1551e-05	2.5022e-05	TRUE	down
SO_m003	109144	545407	-2.3211	0	0	TRUE	down
SO_2290	14.9864	74.7849	-2.3191	2.9552e-05	3.3645e-05	TRUE	down
SO_1855	252.129	1248.18	-2.3076	1.4638e-64	1.3162e-63	TRUE	down
SO_0184	10.5564	51.8013	-2.2949	0.00059882	0.00055612	TRUE	down
SO_3787	182.853	885.573	-2.2759	7.7423e-45	5.0629e-44	TRUE	down
SO_3651	83.886	403.626	-2.2665	3.8902e-21	1.3043e-20	TRUE	down
SO_3373	11.2162	53.7461	-2.2606	0.00060001	0.00055658	TRUE	down
SO_0904	10.9335	52.3317	-2.2589	0.00071673	0.00065524	TRUE	down
SO_0743	10.6507	50.9174	-2.2572	0.00085641	0.000774	TRUE	down
SO_0817	7.44606	35.3593	-2.2475	0.0057211	0.0044099	TRUE	down
SO_2002	112.822	532.511	-2.2388	1.3697e-26	5.5866e-26	TRUE	down
SO_3377	7.91733	37.304	-2.2362	0.0047962	0.0037724	TRUE	down
SO_4771	8.3886	39.2488	-2.2261	0.0040212	0.0032172	TRUE	down
SO_4408	83.7917	388.245	-2.2121	2.8317e-19	8.9625e-19	TRUE	down
SO_4055	22.0554	102.012	-2.2095	4.36e-06	5.4933e-06	TRUE	down
SO_2737	16.4944	76.1992	-2.2078	7.3093e-05	7.8261e-05	TRUE	down
SO_2880	81.8124	376.399	-2.2019	1.5654e-18	4.8197e-18	TRUE	down
SO_4236	13.7611	62.5859	-2.1852	0.0003895	0.00037357	TRUE	down
SO_3364	22.4324	102.012	-2.1851	5.9507e-06	7.3685e-06	TRUE	down
SO_0719	62.3961	281.106	-2.1716	8.8638e-14	2.1713e-13	TRUE	down
SO_1986	25.26	113.68	-2.1701	2.1646e-06	2.8587e-06	TRUE	down
SO_1881	15.9289	71.0721	-2.1576	0.000201	0.00020157	TRUE	down
SO_1094	38.4556	170.078	-2.1449	1.152e-08	1.954e-08	TRUE	down
SO_2407	41.0947	181.747	-2.1449	3.6547e-09	6.462e-09	TRUE	down
SO_4558	34.4027	149.216	-2.1168	1.5049e-07	2.2703e-07	TRUE	down
SO_4607	12.63	54.6301	-2.1128	0.0015258	0.0013274	TRUE	down
SO_4618	27.9934	120.929	-2.111	2.4711e-06	3.2328e-06	TRUE	down
SO_1985	35.0625	149.393	-2.0911	2.3549e-07	3.4881e-07	TRUE	down
SO_2993	56.2696	239.205	-2.0878	6.7234e-11	1.3366e-10	TRUE	down
SO_3004	14.9864	63.6467	-2.0864	0.0007698	0.00070012	TRUE	down
SO_1783	12.8185	54.0997	-2.0774	0.0020526	0.0017464	TRUE	down
SO_4606	39.0211	162.122	-2.0548	1.4719e-07	2.2269e-07	TRUE	down
SO_2260	86.4308	357.129	-2.0468	8.5345e-15	2.1925e-14	TRUE	down
SO_3498	12.7243	52.5085	-2.045	0.0029655	0.0024481	TRUE	down
SO_A0096	165.416	677.307	-2.0337	3.2928e-26	1.3192e-25	TRUE	down
SO_A0058	85.394	347.582	-2.0251	4.6623e-14	1.1619e-13	TRUE	down
SO_0753	45.4304	184.752	-2.0239	3.9571e-08	6.3518e-08	TRUE	down
SO_2263	42.5085	171.846	-2.0153	1.3976e-07	2.1226e-07	TRUE	down
SO_2883	23.375	94.4093	-2.014	9.6549e-05	0.00010139	TRUE	down
SO_1560	21.4899	86.4534	-2.0083	0.00020231	0.00020275	TRUE	down
SO_3800	257.784	1029.84	-1.9982	3.7105e-37	2.0178e-36	TRUE	down
SO_0994	12.9128	51.4477	-1.9943	0.0045386	0.0035912	TRUE	down
SO_m001	33688	134225	-1.9943	0	0	TRUE	down
SO_0809	119.043	472.93	-1.9901	9.5068e-18	2.8279e-17	TRUE	down
SO_0903	28.5589	113.15	-1.9862	2.8607e-05	3.264e-05	TRUE	down
SO_2915	37.6073	146.918	-1.9659	2.6396e-06	3.4296e-06	TRUE	down
SO_0278	28.7474	111.735	-1.9586	4.628e-05	5.118e-05	TRUE	down
SO_1483	96.2332	371.449	-1.9486	1.6843e-13	4.0445e-13	TRUE	down
SO_4072	30.5383	117.746	-1.947	3.3949e-05	3.8238e-05	TRUE	down
SO_2913	51.5569	198.012	-1.9414	8.6782e-08	1.3359e-07	TRUE	down
SO_1267	100.663	385.77	-1.9382	9.116e-14	2.2297e-13	TRUE	down
SO_3497	25.0715	94.4093	-1.9129	0.00030102	0.00029405	TRUE	down
SO_4490	16.7772	63.1163	-1.9115	0.0031565	0.0025908	TRUE	down
SO_1484	229.32	861.529	-1.9095	1.2618e-27	5.3391e-27	TRUE	down
SO_3526	27.9934	103.603	-1.8879	0.00020658	0.00020677	TRUE	down
SO_3063	35.628	131.36	-1.8824	3.1852e-05	3.6004e-05	TRUE	down
SO_2882	168.997	620.909	-1.8774	2.1115e-19	6.7097e-19	TRUE	down
SO_0541	95.385	349.526	-1.8736	1.6258e-11	3.3943e-11	TRUE	down
SO_3348	29.7842	108.907	-1.8705	0.00017671	0.0001788	TRUE	down
SO_3525	274.75	1002.61	-1.8676	7.105e-30	3.2217e-29	TRUE	down
SO_1383	16.1174	58.6964	-1.8647	0.0061493	0.0047011	TRUE	down
SO_2740	77.0054	278.454	-1.8544	3.2973e-09	5.8629e-09	TRUE	down
SO_4396	131.296	474.168	-1.8526	1.2737e-14	3.2353e-14	TRUE	down
SO_1181	56.4581	203.316	-1.8485	4.9171e-07	6.9475e-07	TRUE	down
SO_A0040	65.0352	233.548	-1.8444	7.795e-08	1.207e-07	TRUE	down
SO_1571	169.751	601.284	-1.8246	2.4065e-17	7.0135e-17	TRUE	down
SO_2738	25.1658	88.9286	-1.8212	0.0011628	0.0010286	TRUE	down
SO_0438	37.6073	132.774	-1.8199	7.3695e-05	7.8799e-05	TRUE	down
SO_1882	108.58	383.295	-1.8197	1.6462e-11	3.4324e-11	TRUE	down
SO_0874	175.407	610.831	-1.8001	6.6602e-17	1.8991e-16	TRUE	down
SO_0907	27.6164	96.0004	-1.7975	0.00095579	0.00085883	TRUE	down
SO_4473	40.6234	135.426	-1.7371	0.0002124	0.00021194	TRUE	down
SO_4782	270.791	902.192	-1.7363	1.2543e-21	4.2414e-21	TRUE	down
SO_1274	75.6859	251.051	-1.7299	5.5365e-07	7.7811e-07	TRUE	down
SO_0466	156.367	517.66	-1.7271	7.5195e-13	1.7146e-12	TRUE	down
SO_1295	10944.5	35994.9	-1.7176	0	0	TRUE	down
SO_m009	28038.7	91519.4	-1.7067	0	0	TRUE	down
SO_0752	91.8033	299.316	-1.7051	9.8118e-08	1.5075e-07	TRUE	down
SO_1064	43.4511	141.084	-1.6991	0.00027627	0.00027189	TRUE	down
SO_3523	31.2923	100.774	-1.6872	0.0024033	0.0020177	TRUE	down
SO_1336	96.7988	308.51	-1.6723	1.7317e-07	2.6074e-07	TRUE	down
SO_3743	97.647	307.979	-1.6572	2.8112e-07	4.1116e-07	TRUE	down
SO_2401	2139.47	6662.57	-1.6388	1.6937e-121	2.6022e-120	TRUE	down
SO_4057	54.0075	167.78	-1.6353	0.00021737	0.00021662	TRUE	down
SO_1666	57.7776	178.741	-1.6293	0.0001505	0.00015395	TRUE	down
SO_2300	1618.25	4964.8	-1.6173	1.3316e-86	1.5271e-85	TRUE	down
SO_4070	36.6648	111.735	-1.6076	0.0034888	0.0028371	TRUE	down
SO_0543	76.4399	232.487	-1.6048	2.6796e-05	3.0728e-05	TRUE	down
SO_2264	236.012	710.898	-1.5908	5.2061e-13	1.1992e-12	TRUE	down
SO_1870	138.93	404.157	-1.5406	3.3422e-07	4.8258e-07	TRUE	down
SO_2768	193.88	563.804	-1.54	1.7092e-09	3.1126e-09	TRUE	down
SO_3245	74.8376	217.283	-1.5377	0.00019349	0.00019478	TRUE	down
SO_1211	64.4697	187.051	-1.5367	0.00055305	0.00051695	TRUE	down
SO_0843	94.3482	273.327	-1.5346	3.1448e-05	3.5599e-05	TRUE	down
SO_1690	106.318	304.797	-1.5195	1.6642e-05	1.9552e-05	TRUE	down
SO_1218	351.756	1004.38	-1.5137	8.8534e-15	2.2671e-14	TRUE	down
SO_4667	67.0145	191.117	-1.5119	0.00074193	0.00067671	TRUE	down
SO_0346	76.0629	215.868	-1.5049	0.00038533	0.00037001	TRUE	down
SO_1558	55.6098	156.288	-1.4908	0.0030797	0.0025344	TRUE	down
SO_1217	82.7549	227.183	-1.4569	0.00069736	0.00063938	TRUE	down
SO_1030	64.3754	173.614	-1.4313	0.0044414	0.0035252	TRUE	down
SO_2439	181.722	477.527	-1.3939	9.5507e-06	1.1564e-05	TRUE	down
SO_m008	287.946	747.495	-1.3763	8.0368e-08	1.2408e-07	TRUE	down
SO_2857	202.269	517.129	-1.3543	1.8555e-05	2.1654e-05	TRUE	down
SO_3080	92.4631	236.023	-1.352	0.0039816	0.0031904	TRUE	down
SO_3343	254.109	645.307	-1.3445	2.6906e-06	3.4929e-06	TRUE	down
SO_2265	106.036	267.493	-1.335	0.0030382	0.0025028	TRUE	down
SO_1275	117.723	292.952	-1.3153	0.0029036	0.0024019	TRUE	down
SO_2277	559.585	1331.45	-1.2506	4.5393e-08	7.2486e-08	TRUE	down
SO_A0050	509.16	1196.38	-1.2325	7.5647e-07	1.0483e-06	TRUE	down
SO_A0177	247.605	555.848	-1.1666	0.0055468	0.0042891	TRUE	down
SO_1490	2335.42	5122.85	-1.1333	6.6151e-14	1.6331e-13	TRUE	down
SO_1207	453.361	974.148	-1.1035	0.0037839	0.0030514	TRUE	down
SO_A0178	1866.23	3981.45	-1.0932	2.1404e-08	3.5431e-08	TRUE	down
SO_4134	1600.24	3368.68	-1.0739	2.5877e-06	3.3676e-06	TRUE	down
SO_2912	664.019	1380.25	-1.0556	0.006272	0.0047926	TRUE	down
SO_0345	897.957	1841.16	-1.0359	0.0049092	0.0038442	TRUE	down
SO_3299	104.905	52.3317	1.0033	4.3692e-16	1.1901e-15	TRUE	up
SO_1471	70.2192	35.0057	1.0043	2.892e-11	5.9053e-11	TRUE	up
SO_0411	18.0967	9.01662	1.0051	0.00073059	0.00066753	TRUE	up
SO_4750	425.651	211.802	1.007	2.067e-60	1.7399e-59	TRUE	up
SO_2042	46.5614	23.1603	1.0075	5.8651e-08	9.2354e-08	TRUE	up
SO_0640	59.38	29.525	1.008	9.0539e-10	1.6876e-09	TRUE	up
SO_1302	32.4233	16.0885	1.011	5.8724e-06	7.2772e-06	TRUE	up
SO_0252	63.8099	31.6466	1.0117	2.0441e-10	3.9691e-10	TRUE	up
SO_A0140	354.018	175.559	1.0119	1.0227e-50	7.3899e-50	TRUE	up
SO_0573	26.7681	13.2597	1.0135	3.7811e-05	4.2287e-05	TRUE	up
SO_3434	28.9359	14.3205	1.0148	1.8186e-05	2.1255e-05	TRUE	up
SO_0424	1288.55	637.351	1.0156	3.5352e-180	8.4764e-179	TRUE	up
SO_4724	70.5962	34.8289	1.0193	2.0068e-11	4.1405e-11	TRUE	up
SO_0062	30.5383	15.0277	1.023	1.0057e-05	1.214e-05	TRUE	up
SO_1607	28.7474	14.1437	1.0233	1.828e-05	2.1349e-05	TRUE	up
SO_A0141	393.51	193.592	1.0234	1.2776e-56	1.0263e-55	TRUE	up
SO_1661	13.6668	6.71826	1.0245	0.0031192	0.0025629	TRUE	up
SO_0432	2950.52	1445.31	1.0296	0	0	TRUE	up
SO_2938	147.225	71.9561	1.0328	2.2481e-22	7.8534e-22	TRUE	up
SO_3195	376.544	183.691	1.0355	1.0505e-54	8.0314e-54	TRUE	up
SO_3356	11.9702	5.83428	1.0368	0.005467	0.0042306	TRUE	up
SO_2722	45.7131	22.2763	1.0371	5.6471e-08	8.9187e-08	TRUE	up
SO_3324	29.0302	14.1437	1.0374	1.5095e-05	1.7853e-05	TRUE	up
SO_4754	91.5205	44.5527	1.0386	1.5096e-14	3.8223e-14	TRUE	up
SO_2410	112.256	54.6301	1.039	1.6735e-17	4.9134e-17	TRUE	up
SO_1415	97.7413	47.5582	1.0393	1.9328e-15	5.1405e-15	TRUE	up
SO_4417	33.8372	16.4421	1.0412	2.8958e-06	3.7409e-06	TRUE	up
SO_4391	13.1013	6.36467	1.0416	0.0036002	0.0029172	TRUE	up
SO_1106	283.516	137.371	1.0454	6.7389e-42	4.1495e-41	TRUE	up
SO_2824	49.6718	24.0443	1.0467	1.3563e-08	2.2858e-08	TRUE	up
SO_4401	53.7247	25.9891	1.0477	3.4649e-09	6.1334e-09	TRUE	up
SO_0789	24.883	12.0222	1.0495	5.7436e-05	6.2728e-05	TRUE	up
SO_1927	373.622	179.979	1.0538	5.8254e-55	4.4751e-54	TRUE	up
SO_4739	104.622	50.387	1.0541	1.4246e-16	3.983e-16	TRUE	up
SO_3564	184.738	88.9286	1.0548	4.6368e-28	1.9778e-27	TRUE	up
SO_4356	36.382	17.5028	1.0556	1.0879e-06	1.4816e-06	TRUE	up
SO_4022	51.0856	24.5747	1.0557	7.6051e-09	1.3139e-08	TRUE	up
SO_4212	219.14	105.194	1.0588	4.6181e-33	2.2556e-32	TRUE	up
SO_3718	179.836	86.2766	1.0596	1.9082e-27	8.0313e-27	TRUE	up
SO_2515	32.8004	15.7349	1.0597	3.563e-06	4.5288e-06	TRUE	up
SO_0335	78.1365	37.4808	1.0598	8.3835e-13	1.9062e-12	TRUE	up
SO_1150	187.754	89.9894	1.061	1.3174e-28	5.7137e-28	TRUE	up
SO_0122	35.0625	16.7957	1.0618	1.6188e-06	2.1527e-06	TRUE	up
SO_1412	13.6668	6.54147	1.063	0.0027407	0.0022827	TRUE	up
SO_2891	38.8326	18.5636	1.0648	4.3642e-07	6.2051e-07	TRUE	up
SO_0120	11.499	5.48069	1.0691	0.0058997	0.0045278	TRUE	up
SO_1922	11.499	5.48069	1.0691	0.0058997	0.0045278	TRUE	up
SO_0318	34.8739	16.6189	1.0693	1.6243e-06	2.1583e-06	TRUE	up
SO_1164	272.394	129.769	1.0698	5.6639e-41	3.4211e-40	TRUE	up
SO_4181	12.63	6.01108	1.0712	0.0038822	0.003117	TRUE	up
SO_4015	26.3911	12.5525	1.0721	2.9748e-05	3.3819e-05	TRUE	up
SO_1568	177.386	84.3319	1.0727	2.5359e-27	1.0617e-26	TRUE	up
SO_4453	373.622	177.15	1.0766	8.523e-56	6.7103e-55	TRUE	up
SO_0954	17.9082	8.48623	1.0774	0.00056953	0.00053141	TRUE	up
SO_2570	192.938	91.4037	1.0778	1.1426e-29	5.1369e-29	TRUE	up
SO_2903	247.417	117.216	1.0778	1.4391e-37	7.8531e-37	TRUE	up
SO_0274	273.148	129.238	1.0796	2.3994e-41	1.4548e-40	TRUE	up
SO_4557	73.7066	34.8289	1.0815	2.5552e-12	5.6873e-12	TRUE	up
SO_3897	409.439	193.415	1.0819	3.4783e-61	3.0079e-60	TRUE	up
SO_0249	20.2646	9.547	1.0858	0.00023709	0.00023509	TRUE	up
SO_0617	456.095	214.808	1.0863	3.8348e-68	3.5908e-67	TRUE	up
SO_4202	335.732	157.879	1.0885	1.044e-50	7.5097e-50	TRUE	up
SO_2609	77.6652	36.4201	1.0925	5.4979e-13	1.2628e-12	TRUE	up
SO_0326	152.032	71.2489	1.0934	5.8587e-24	2.1612e-23	TRUE	up
SO_2361	1215.12	569.284	1.0939	2.6385e-179	6.2321e-178	TRUE	up
SO_1519	182.099	85.2159	1.0955	2.0682e-28	8.9182e-28	TRUE	up
SO_4141	69.3709	32.3537	1.1004	8.2448e-12	1.7824e-11	TRUE	up
SO_4005	14.4208	6.71826	1.102	0.0018234	0.0015665	TRUE	up
SO_1828	1030.1	479.295	1.1038	2.7385e-153	5.2849e-152	TRUE	up
SO_4189	24.4118	11.315	1.1093	4.7806e-05	5.2757e-05	TRUE	up
SO_1098	13.7611	6.36467	1.1124	0.0022435	0.0018976	TRUE	up
SO_2484	29.8785	13.7901	1.1155	6.5602e-06	8.0602e-06	TRUE	up
SO_0044	22.998	10.6078	1.1164	7.6298e-05	8.1418e-05	TRUE	up
SO_2529	90.0125	41.3704	1.1215	4.532e-15	1.1835e-14	TRUE	up
SO_4358	38.5498	17.6796	1.1246	2.8166e-07	4.1157e-07	TRUE	up
SO_1389	65.318	29.8786	1.1284	2.1904e-11	4.5134e-11	TRUE	up
SO_1520	160.137	73.1937	1.1295	1.0277e-25	4.0356e-25	TRUE	up
SO_3165	13.9496	6.36467	1.1321	0.0019577	0.0016719	TRUE	up
SO_0609	721.419	329.018	1.1327	5.9899e-110	8.1715e-109	TRUE	up
SO_2806	90.0125	41.0168	1.1339	3.522e-15	9.243e-15	TRUE	up
SO_1388	223.947	102.012	1.1344	2.0988e-35	1.0926e-34	TRUE	up
SO_3473	19.0393	8.66302	1.136	0.000292	0.00028594	TRUE	up
SO_3392	34.2142	15.5581	1.1369	1.1904e-06	1.6114e-06	TRUE	up
SO_2637	228.754	103.956	1.1378	3.335e-36	1.783e-35	TRUE	up
SO_1827	388.986	176.62	1.1391	2.2181e-60	1.8572e-59	TRUE	up
SO_2490	207.641	94.2325	1.1398	4.6558e-33	2.267e-32	TRUE	up
SO_3442	37.7958	17.1492	1.1401	3.2158e-07	4.6518e-07	TRUE	up
SO_3679	19.5106	8.83982	1.1422	0.00023869	0.00023652	TRUE	up
SO_0239	51.9339	23.5139	1.1432	2.0183e-09	3.6628e-09	TRUE	up
SO_2923	56.3638	25.4587	1.1466	4.0068e-10	7.6579e-10	TRUE	up
SO_A0069	57.3064	25.8123	1.1506	2.7198e-10	5.2425e-10	TRUE	up
SO_0197	239.216	107.669	1.1517	4.1964e-38	2.3301e-37	TRUE	up
SO_4778	47.3155	21.2156	1.1572	8.9673e-09	1.5358e-08	TRUE	up
SO_3683	69.5594	31.1162	1.1606	2.9864e-12	6.6191e-12	TRUE	up
SO_2953	45.1476	20.1548	1.1635	1.8313e-08	3.0505e-08	TRUE	up
SO_0941	24.9773	11.1382	1.1651	2.8194e-05	3.2192e-05	TRUE	up
SO_2301	220.931	98.4756	1.1658	1.2701e-35	6.6998e-35	TRUE	up
SO_0229	34.5912	15.3813	1.1692	8.0374e-07	1.1108e-06	TRUE	up
SO_2355	628.674	278.985	1.1721	1.8661e-98	2.3625e-97	TRUE	up
SO_0526	22.7152	10.0774	1.1725	6.2595e-05	6.7847e-05	TRUE	up
SO_2844	22.7152	10.0774	1.1725	6.2595e-05	6.7847e-05	TRUE	up
SO_2796	374.659	165.658	1.1774	1.3038e-59	1.086e-58	TRUE	up
SO_A0068	32.8004	14.4973	1.1779	1.4489e-06	1.9365e-06	TRUE	up
SO_3144	552.516	244.156	1.1782	4.418e-87	5.1033e-86	TRUE	up
SO_A0165	149.675	66.1218	1.1786	7.4155e-25	2.8414e-24	TRUE	up
SO_3127	30.821	13.6133	1.1789	2.9838e-06	3.8483e-06	TRUE	up
SO_4314	37.2303	16.4421	1.1791	2.8201e-07	4.117e-07	TRUE	up
SO_4310	18.8508	8.30943	1.1818	0.00025514	0.00025204	TRUE	up
SO_1751	346.76	152.575	1.1844	1.5287e-55	1.1976e-54	TRUE	up
SO_4573	99.7206	43.8455	1.1855	3.7323e-17	1.0837e-16	TRUE	up
SO_0483	10.4622	4.59671	1.1865	0.0063638	0.0048557	TRUE	up
SO_2441	14.8921	6.54147	1.1869	0.0011317	0.0010044	TRUE	up
SO_0320	41.4717	18.21	1.1874	5.5179e-08	8.7408e-08	TRUE	up
SO_2374	185.963	81.3263	1.1932	9.5678e-31	4.4532e-30	TRUE	up
SO_2587	102.171	44.5527	1.1974	1.1742e-17	3.4864e-17	TRUE	up
SO_A0077	125.735	54.8069	1.198	2.2548e-21	7.5758e-21	TRUE	up
SO_3403	1063.84	463.03	1.2001	3.8248e-168	8.2914e-167	TRUE	up
SO_2477	732.259	318.587	1.2007	2.244e-116	3.3188e-115	TRUE	up
SO_4105	935.281	406.278	1.2029	2.6012e-148	4.7315e-147	TRUE	up
SO_3409	177.48	77.0832	1.2032	1.3699e-29	6.1237e-29	TRUE	up
SO_1818	15.0806	6.54147	1.205	0.00098595	0.00088401	TRUE	up
SO_4588	15.0806	6.54147	1.205	0.00098595	0.00088401	TRUE	up
SO_2413	84.9228	36.7736	1.2075	5.1157e-15	1.3315e-14	TRUE	up
SO_2019	110.277	47.5582	1.2134	4.1866e-19	1.3145e-18	TRUE	up
SO_2777	331.208	142.675	1.215	4.1663e-54	3.11e-53	TRUE	up
SO_3891	188.508	81.1495	1.216	1.4764e-31	7.0801e-31	TRUE	up
SO_0917	28.3704	12.1989	1.2176	5.7292e-06	7.111e-06	TRUE	up
SO_0439	72.1042	30.9394	1.2206	4.5433e-13	1.0542e-12	TRUE	up
SO_0096	28.5589	12.1989	1.2272	5.0102e-06	6.2529e-06	TRUE	up
SO_3918	250.338	106.431	1.234	8.8159e-42	5.3866e-41	TRUE	up
SO_1965	63.2444	26.873	1.2348	9.9007e-12	2.1144e-11	TRUE	up
SO_1669	129.788	54.9837	1.2391	1.585e-22	5.5989e-22	TRUE	up
SO_3585	590.218	249.813	1.2404	2.0401e-96	2.5421e-95	TRUE	up
SO_2305	261.932	110.498	1.2452	6.4495e-44	4.0989e-43	TRUE	up
SO_3055	47.4097	19.978	1.2468	3.3091e-09	5.8772e-09	TRUE	up
SO_A0087	32.8004	13.7901	1.2501	8.4295e-07	1.162e-06	TRUE	up
SO_4407	35.3452	14.8509	1.251	3.1542e-07	4.5668e-07	TRUE	up
SO_0063	93.4999	39.2488	1.2523	8.7131e-17	2.4755e-16	TRUE	up
SO_4712	195.765	82.0335	1.2548	1.9422e-33	9.6653e-33	TRUE	up
SO_3142	754.597	315.405	1.2585	4.8482e-124	7.5219e-123	TRUE	up
SO_3426	155.707	65.0611	1.259	5.3448e-27	2.22e-26	TRUE	up
SO_1750	81.3411	33.7681	1.2683	6.2978e-15	1.6311e-14	TRUE	up
SO_1066	672.407	278.454	1.2719	1.3497e-111	1.8902e-110	TRUE	up
SO_1981	160.42	66.1218	1.2787	4.5556e-28	1.9484e-27	TRUE	up
SO_2766	73.4238	30.2322	1.2802	1.0523e-13	2.554e-13	TRUE	up
SO_1125	18.4738	7.60224	1.281	0.00019162	0.00019302	TRUE	up
SO_2575	45.6189	18.7404	1.2835	4.4799e-09	7.8337e-09	TRUE	up
SO_4111	86.5251	35.5361	1.2838	6.5393e-16	1.769e-15	TRUE	up
SO_4561	81.8124	33.5913	1.2842	3.9463e-15	1.0339e-14	TRUE	up
SO_1679	1867.36	766.059	1.2855	0	0	TRUE	up
SO_4421	16.4002	6.71826	1.2876	0.00043003	0.0004102	TRUE	up
SO_0944	61.3593	25.1051	1.2893	9.4957e-12	2.0362e-11	TRUE	up
SO_4115	129.034	52.5085	1.2971	4.0147e-23	1.4505e-22	TRUE	up
SO_1928	2015.71	818.214	1.3007	0	0	TRUE	up
SO_A0155	60.7938	24.5747	1.3067	9.3355e-12	2.0045e-11	TRUE	up
SO_3553	249.019	100.597	1.3077	2.5474e-43	1.5997e-42	TRUE	up
SO_4504	177.009	71.2489	1.3129	2.2464e-31	1.0644e-30	TRUE	up
SO_4138	41.7545	16.7957	1.3138	1.5102e-08	2.5344e-08	TRUE	up
SO_0109	163.531	65.7683	1.3141	3.932e-29	1.7332e-28	TRUE	up
SO_0350	110.56	44.1991	1.3227	2.6061e-20	8.5387e-20	TRUE	up
SO_1418	34.1199	13.6133	1.3256	2.8403e-07	4.1388e-07	TRUE	up
SO_1777	748.942	298.079	1.3292	3.8953e-128	6.2265e-127	TRUE	up
SO_2730	141.287	56.2212	1.3294	1.3419e-25	5.2564e-25	TRUE	up
SO_0491	212.731	84.5087	1.3319	9.5439e-38	5.2624e-37	TRUE	up
SO_1732	43.6396	17.326	1.3327	5.9747e-09	1.0379e-08	TRUE	up
SO_4317	586.354	232.487	1.3346	4.9014e-101	6.3578e-100	TRUE	up
SO_4038	20.5474	8.13263	1.3372	6.4216e-05	6.9319e-05	TRUE	up
SO_2044	164.096	64.7075	1.3425	1.1422e-29	5.1369e-29	TRUE	up
SO_A0161	887.495	349.703	1.3436	1.0942e-152	2.0863e-151	TRUE	up
SO_2881	1293.82	509.35	1.3449	7.3333e-222	2.11e-220	TRUE	up
SO_0095	48.0695	18.9172	1.3454	8.9436e-10	1.669e-09	TRUE	up
SO_A0160	409.722	160.885	1.3486	1.0544e-71	1.0237e-70	TRUE	up
SO_0619	478.15	185.283	1.3677	3.1727e-84	3.612e-83	TRUE	up
SO_2593	5053.89	1958.37	1.3677	0	0	TRUE	up
SO_3741	562.979	217.283	1.3735	3.8922e-99	5.0077e-98	TRUE	up
SO_0548	302.461	116.332	1.3785	2.9619e-54	2.232e-53	TRUE	up
SO_1863	19.3221	7.42545	1.3797	8.8138e-05	9.3172e-05	TRUE	up
SO_1717	196.331	75.3153	1.3823	6.7144e-36	3.5656e-35	TRUE	up
SO_2341	2006.01	769.418	1.3825	0	0	TRUE	up
SO_0695	120.362	46.1439	1.3832	1.1715e-22	4.1661e-22	TRUE	up
SO_0839	44.3936	16.9725	1.3872	2.593e-09	4.663e-09	TRUE	up
SO_4204	95.2907	36.4201	1.3876	2.6264e-18	8.0237e-18	TRUE	up
SO_0598	83.6032	31.8233	1.3935	2.6857e-16	7.4304e-16	TRUE	up
SO_2583	449.026	170.785	1.3946	2.4636e-80	2.6521e-79	TRUE	up
SO_3145	403.784	153.106	1.3991	1.3545e-72	1.3397e-71	TRUE	up
SO_4313	243.458	92.2877	1.3995	1.7124e-44	1.1106e-43	TRUE	up
SO_0582	115.932	43.8455	1.4028	4.2699e-22	1.4658e-21	TRUE	up
SO_2944	92.8401	35.0057	1.4072	4.7812e-18	1.4439e-17	TRUE	up
SO_A0072	26.7681	10.0774	1.4094	3.289e-06	4.2077e-06	TRUE	up
SO_3613	134.972	50.7406	1.4114	1.4377e-25	5.6178e-25	TRUE	up
SO_3967	165.793	62.2323	1.4136	4.5965e-31	2.152e-30	TRUE	up
SO_2362	9.42539	3.53593	1.4145	0.0057087	0.0044047	TRUE	up
SO_3950	9.42539	3.53593	1.4145	0.0057087	0.0044047	TRUE	up
SO_0833	20.8301	7.77904	1.421	3.8528e-05	4.3058e-05	TRUE	up
SO_0108	902.293	336.444	1.4232	6.8115e-162	1.4183e-160	TRUE	up
SO_3369	42.697	15.9117	1.424	3.6836e-09	6.4987e-09	TRUE	up
SO_4013	25.6371	9.547	1.4251	4.8461e-06	6.0672e-06	TRUE	up
SO_0514	35.251	13.0829	1.43	7.9977e-08	1.236e-07	TRUE	up
SO_2457	43.3568	16.0885	1.4302	2.6364e-09	4.7303e-09	TRUE	up
SO_A0137	31.7636	11.6686	1.4447	3.1499e-07	4.5648e-07	TRUE	up
SO_1522	182.099	66.4754	1.4538	1.2432e-34	6.3258e-34	TRUE	up
SO_2767	34.8739	12.7293	1.454	7.808e-08	1.2078e-07	TRUE	up
SO_0193	16.1174	5.83428	1.466	0.00024945	0.00024688	TRUE	up
SO_4510	112.822	40.6632	1.4723	2.8281e-22	9.8363e-22	TRUE	up
SO_3565	139.59	50.2102	1.4751	3.2693e-27	1.3615e-26	TRUE	up
SO_0886	15.2691	5.48069	1.4782	0.00034876	0.00033694	TRUE	up
SO_1856	244.023	87.3374	1.4823	1.8415e-46	1.2296e-45	TRUE	up
SO_1258	603.225	215.868	1.4825	3.6515e-112	5.1593e-111	TRUE	up
SO_2483	74.1778	26.5195	1.4839	2.9373e-15	7.7729e-15	TRUE	up
SO_2492	674.01	239.559	1.4924	1.0514e-125	1.6474e-124	TRUE	up
SO_0882	126.583	44.7295	1.5008	3.9756e-25	1.5308e-24	TRUE	up
SO_1410	37.6073	13.2597	1.504	1.6197e-08	2.7095e-08	TRUE	up
SO_0618	229.508	80.6191	1.5094	2.2816e-44	1.4677e-43	TRUE	up
SO_2821	42.7913	15.0277	1.5097	1.6034e-09	2.9333e-09	TRUE	up
SO_1391	208.961	73.3705	1.51	1.4551e-40	8.6568e-40	TRUE	up
SO_3926	13.1013	4.59671	1.511	0.00083896	0.00075909	TRUE	up
SO_1776	2075.38	727.871	1.5116	0	0	TRUE	up
SO_4505	146.282	50.9174	1.5225	4.5134e-29	1.9785e-28	TRUE	up
SO_2693	8.67136	3.00554	1.5286	0.00636	0.0048552	TRUE	up
SO_4507	77.2882	26.6963	1.5336	3.458e-16	9.5171e-16	TRUE	up
SO_3781	43.5453	15.0277	1.5349	9.1293e-10	1.6997e-09	TRUE	up
SO_0827	304.252	104.663	1.5395	4.5311e-59	3.7542e-58	TRUE	up
SO_3285	1232.46	423.427	1.5414	1.0499e-233	3.1953e-232	TRUE	up
SO_2222	466.18	160.001	1.5428	1.1541e-89	1.3942e-88	TRUE	up
SO_0608	545.73	187.051	1.5448	9.774e-105	1.3108e-103	TRUE	up
SO_4805	122.342	41.9007	1.5459	7.6559e-25	2.9264e-24	TRUE	up
SO_3054	246.851	82.9175	1.5739	4.9961e-49	3.4525e-48	TRUE	up
SO_2688	10.5564	3.53593	1.578	0.0023179	0.0019553	TRUE	up
SO_3720	65.6007	21.9228	1.5813	2.9705e-14	7.4616e-14	TRUE	up
SO_2940	49.2948	16.4421	1.584	4.3408e-11	8.7064e-11	TRUE	up
SO_4502	107.921	35.8897	1.5883	1.6148e-22	5.6912e-22	TRUE	up
SO_1892	822.083	272.974	1.5905	3.6766e-160	7.4593e-159	TRUE	up
SO_4053	136.48	45.2599	1.5924	4.2687e-28	1.8307e-27	TRUE	up
SO_1866	21.4899	7.07186	1.6035	1.2312e-05	1.4705e-05	TRUE	up
SO_2096	52.6879	17.326	1.6045	7.5217e-12	1.6328e-11	TRUE	up
SO_0080	20.4531	6.71826	1.6062	1.9739e-05	2.3002e-05	TRUE	up
SO_2965	26.9566	8.83982	1.6086	9.4732e-07	1.3002e-06	TRUE	up
SO_1678	2245.03	735.296	1.6103	0	0	TRUE	up
SO_4208	317.73	103.779	1.6143	9.8374e-64	8.697e-63	TRUE	up
SO_1521	885.515	289.062	1.6151	2.6548e-174	6.0018e-173	TRUE	up
SO_1603	17.3427	5.65748	1.6161	8.1872e-05	8.7013e-05	TRUE	up
SO_2905	10.8392	3.53593	1.6161	0.0018461	0.0015835	TRUE	up
SO_4035	10.3679	3.35913	1.626	0.0022709	0.0019197	TRUE	up
SO_4624	10.4622	3.35913	1.639	0.0021039	0.0017852	TRUE	up
SO_1826	872.885	278.985	1.6456	3.4477e-174	7.6846e-173	TRUE	up
SO_0881	104.622	33.2377	1.6543	1.7071e-22	6.0033e-22	TRUE	up
SO_0883	73.518	23.3371	1.6555	2.7957e-16	7.7077e-16	TRUE	up
SO_1891	727.923	230.542	1.6588	1.9948e-146	3.469e-145	TRUE	up
SO_2972	9.51964	3.00554	1.6633	0.003186	0.0026083	TRUE	up
SO_2251	188.602	59.4036	1.6667	2.004e-39	1.1616e-38	TRUE	up
SO_3908	82.2837	25.8123	1.6725	3.6745e-18	1.1161e-17	TRUE	up
SO_0061	39.4924	12.3757	1.6741	1.7318e-09	3.1501e-09	TRUE	up
SO_4721	42.9798	13.4365	1.6775	3.2554e-10	6.2521e-10	TRUE	up
SO_2962	14.7979	4.59671	1.6867	0.00021915	0.00021812	TRUE	up
SO_2097	143.549	44.5527	1.688	1.1146e-30	5.1726e-30	TRUE	up
SO_3949	25.6371	7.95584	1.6881	1.138e-06	1.5472e-06	TRUE	up
SO_2968	30.821	9.547	1.6908	9.3695e-08	1.4409e-07	TRUE	up
SO_2638	1465.27	453.483	1.692	5.2703e-297	2.1385e-295	TRUE	up
SO_4766	9.80241	3.00554	1.7055	0.0025261	0.0021151	TRUE	up
SO_1422	17.9082	5.48069	1.7082	4.4161e-05	4.9008e-05	TRUE	up
SO_1893	548.369	166.542	1.7193	1.14e-113	1.6401e-112	TRUE	up
SO_0217	134.312	40.6632	1.7238	3.1292e-29	1.3832e-28	TRUE	up
SO_0441	350.248	105.901	1.7257	1.7727e-73	1.7868e-72	TRUE	up
SO_0919	25.1658	7.60224	1.727	1.1663e-06	1.5802e-06	TRUE	up
SO_3799	52.3109	15.7349	1.7331	2.252e-12	5.0336e-12	TRUE	up
SO_2273	277.672	83.4479	1.7344	7.6718e-59	6.2905e-58	TRUE	up
SO_1260	46.5614	13.9669	1.7371	3.4368e-11	6.9818e-11	TRUE	up
SO_2198	174.181	52.1549	1.7397	1.2034e-37	6.5894e-37	TRUE	up
SO_1980	75.8744	22.6299	1.7454	2.3781e-17	6.9435e-17	TRUE	up
SO_3706	26.7681	7.95584	1.7504	4.6978e-07	6.6556e-07	TRUE	up
SO_4720	74.3663	22.0995	1.7506	4.5355e-17	1.3002e-16	TRUE	up
SO_3740	790.13	234.432	1.7529	3.3479e-165	7.1594e-164	TRUE	up
SO_3286	2764.28	806.722	1.7768	0	0	TRUE	up
SO_2340	1142.17	333.084	1.7778	2.4419e-240	8.0506e-239	TRUE	up
SO_3035	37.8901	10.9614	1.7894	1.5209e-09	2.7922e-09	TRUE	up
SO_4509	520.376	150.454	1.7902	4.0838e-111	5.6196e-110	TRUE	up
SO_1894	2287.64	661.395	1.7903	0	0	TRUE	up
SO_1778	3028.85	857.286	1.8209	0	0	TRUE	up
SO_4565	49.4833	13.9669	1.8249	3.5533e-12	7.8208e-12	TRUE	up
SO_1124	29.5015	8.30943	1.828	7.7648e-08	1.2035e-07	TRUE	up
SO_0091	15.1749	4.24311	1.8385	0.00011289	0.00011791	TRUE	up
SO_3439	8.95412	2.47515	1.855	0.0029259	0.0024191	TRUE	up
SO_3420	606.618	166.896	1.8618	7.7719e-133	1.2679e-131	TRUE	up
SO_3863	1040.66	285.526	1.8658	8.3659e-227	2.4517e-225	TRUE	up
SO_2973	12.253	3.35913	1.867	0.00048555	0.00045764	TRUE	up
SO_3816	9.04837	2.47515	1.8701	0.0027025	0.0022533	TRUE	up
SO_4106	901.162	244.156	1.884	5.1349e-198	1.3321e-196	TRUE	up
SO_3282	249.773	67.1826	1.8945	1.8188e-56	1.4537e-55	TRUE	up
SO_1896	1473.94	393.726	1.9044	0	0	TRUE	up
SO_3495	34.4969	9.19341	1.9078	3.6632e-09	6.4699e-09	TRUE	up
SO_2364	1400.61	371.98	1.9128	0	0	TRUE	up
SO_0974	357.976	94.7629	1.9175	8.3557e-81	9.1826e-80	TRUE	up
SO_0403	12.7243	3.35913	1.9214	0.00032879	0.0003188	TRUE	up
SO_2363	527.728	139.139	1.9233	1.8237e-118	2.7227e-117	TRUE	up
SO_2956	56.6466	14.6741	1.9487	2.6236e-14	6.6218e-14	TRUE	up
SO_4061	19.8876	5.12709	1.9557	6.2418e-06	7.6989e-06	TRUE	up
SO_A0051	122.624	31.293	1.9703	2.3549e-29	1.0439e-28	TRUE	up
SO_2339	1292.79	324.245	1.9953	8.7106e-295	3.4461e-293	TRUE	up
SO_4641	11.4047	2.82874	2.0114	0.0005501	0.0005145	TRUE	up
SO_0581	164.85	40.84	2.0131	1.9336e-39	1.125e-38	TRUE	up
SO_4506	271.545	67.0058	2.0188	6.1066e-64	5.4597e-63	TRUE	up
SO_0369	31.5751	7.77904	2.0211	8.4804e-09	1.4603e-08	TRUE	up
SO_1405	78.2307	19.2708	2.0213	1.2491e-19	4.0178e-19	TRUE	up
SO_1895	666.846	163.89	2.0246	1.4706e-154	2.8731e-153	TRUE	up
SO_1432	12.3473	3.00554	2.0385	0.00030416	0.00029693	TRUE	up
SO_0728	41.2832	9.9006	2.06	3.4007e-11	6.9171e-11	TRUE	up
SO_4047	167.395	40.1328	2.0604	1.216e-40	7.2618e-40	TRUE	up
SO_2918	464.295	111.205	2.0618	1.5048e-109	2.0353e-108	TRUE	up
SO_3664	331.868	78.8512	2.0734	3.8418e-79	4.1078e-78	TRUE	up
SO_0325	73.9893	17.5028	2.0797	5.4603e-19	1.701e-18	TRUE	up
SO_2727	2025.89	478.588	2.0817	0	0	TRUE	up
SO_1677	1395.81	318.587	2.1313	0	0	TRUE	up
SO_2946	17.06	3.88952	2.1329	1.6202e-05	1.9077e-05	TRUE	up
SO_2098	145.999	33.2377	2.1351	1.6795e-36	9.0401e-36	TRUE	up
SO_4503	110.843	24.2211	2.1942	1.3179e-28	5.7137e-28	TRUE	up
SO_4596	119.891	26.1659	2.196	8.0314e-31	3.7492e-30	TRUE	up
SO_4060	63.3386	13.6133	2.2181	3.841e-17	1.1112e-16	TRUE	up
SO_0001	54.95	11.4918	2.2575	3.1155e-15	8.2172e-15	TRUE	up
SO_2383	6.78628	1.41437	2.2625	0.0055481	0.0042891	TRUE	up
SO_1897	1175.44	239.559	2.2947	1.5905e-294	6.1389e-293	TRUE	up
SO_2834	469.761	95.1165	2.3042	3.2405e-119	4.8839e-118	TRUE	up
SO_2955	19.3221	3.88952	2.3126	2.4381e-06	3.194e-06	TRUE	up
SO_2963	143.172	28.8178	2.3127	1.1075e-37	6.0857e-37	TRUE	up
SO_4014	88.5987	17.6796	2.3252	4.9588e-24	1.8335e-23	TRUE	up
SO_2945	48.9178	9.7238	2.3308	5.5438e-14	1.3772e-13	TRUE	up
SO_4719	2377.93	468.864	2.3425	0	0	TRUE	up
SO_3587	181.439	34.4753	2.3958	2.4989e-48	1.7045e-47	TRUE	up
SO_m004	63.5271	11.6686	2.4447	3.3605e-18	1.0247e-17	TRUE	up
SO_0021	1394.39	255.117	2.4504	0	0	TRUE	up
SO_2427	7144.35	1306.88	2.4507	0	0	TRUE	up
SO_1469	45.4304	8.30943	2.4508	1.8161e-13	4.3348e-13	TRUE	up
SO_4793	14.5151	2.65195	2.4524	3.1551e-05	3.569e-05	TRUE	up
SO_1577	11.6875	2.12156	2.4618	0.00018471	0.00018654	TRUE	up
SO_2684	12.7243	2.29835	2.4689	9.4272e-05	9.9061e-05	TRUE	up
SO_0020	884.573	156.465	2.4991	2.4447e-234	7.5858e-233	TRUE	up
SO_0264	1008.8	176.62	2.5139	6.4312e-268	2.313e-266	TRUE	up
SO_1250	66.5433	11.4918	2.5337	2.2351e-19	7.0883e-19	TRUE	up
SO_2964	32.0463	5.12709	2.6439	2.514e-10	4.8695e-10	TRUE	up
SO_3864	156.084	24.3979	2.6775	1.2988e-44	8.4582e-44	TRUE	up
SO_2957	6.88054	1.06078	2.6974	0.0031951	0.0026144	TRUE	up
SO_3922	11.5932	1.76796	2.7131	0.00012637	0.00013079	TRUE	up
SO_2971	6.97479	1.06078	2.717	0.0029338	0.0024244	TRUE	up
SO_3705	51.9339	7.77904	2.739	4.103e-16	1.1214e-15	TRUE	up
SO_3586	1781.96	266.609	2.7407	0	0	TRUE	up
SO_4150	171.071	24.3979	2.8098	5.084e-50	3.5758e-49	TRUE	up
SO_4514	83.9802	11.315	2.8918	8.5886e-26	3.3894e-25	TRUE	up
SO_2111	39.3039	5.12709	2.9385	5.4404e-13	1.2514e-12	TRUE	up
SO_2685	17.2485	1.94476	3.1488	1.1643e-06	1.5801e-06	TRUE	up
SO_3896	10283.4	1121.6	3.1967	0	0	TRUE	up
SO_1898	268.058	29.1714	3.1999	1.7674e-82	1.9836e-81	TRUE	up
SO_4515	198.499	21.2156	3.2259	8.864e-62	7.7499e-61	TRUE	up
SO_0404	226.869	23.8675	3.2487	1.4557e-70	1.4047e-69	TRUE	up
SO_2099	144.963	15.0277	3.27	7.2308e-46	4.7678e-45	TRUE	up
SO_3920	19.2278	1.94476	3.3055	2.105e-07	3.1337e-07	TRUE	up
SO_2947	9.04837	0	3.3556	0.00035475	0.00034189	TRUE	up
SO_1779	6231.6	578.655	3.4288	0	0	TRUE	up
SO_3099	1473	133.128	3.4679	0	0	TRUE	up
SO_1427	95.9505	8.66302	3.4693	1.1306e-31	5.4383e-31	TRUE	up
SO_4048	108.298	9.547	3.5038	1.1621e-35	6.1505e-35	TRUE	up
SO_1431	32.6119	2.82874	3.5272	7.453e-12	1.6201e-11	TRUE	up
SO_1428	111.502	9.547	3.5459	7.9829e-37	4.3116e-36	TRUE	up
SO_1673	3807.76	304.443	3.6447	0	0	TRUE	up
SO_1112	344.687	25.4587	3.7591	2.9623e-112	4.2233e-111	TRUE	up
SO_0098	733.39	49.6798	3.8838	6.7906e-239	2.1931e-237	TRUE	up
SO_1111	346.477	19.978	4.1163	1.3857e-115	2.0304e-114	TRUE	up
SO_0097	744.983	41.1936	4.1767	5.8283e-247	1.9624e-245	TRUE	up
SO_1430	200.29	10.0774	4.3129	3.2407e-68	3.0526e-67	TRUE	up
SO_1429	565.618	27.4034	4.3674	1.7532e-189	4.404e-188	TRUE	up
SO_4513	634.046	28.8178	4.4596	9.2058e-213	2.5118e-211	TRUE	up
SO_2178	1126.9	39.4256	4.8371	0	0	TRUE	up
SO_2469	1129.35	22.6299	5.6411	0	0	TRUE	up
SO_4512	131.201	1.59117	6.3656	2.2032e-43	1.389e-42	TRUE	up
SO_4835	0	3.35913	-5.1554	0.10774	0.058896	FALSE	none
SO_0714	0	3.53593	-4.2294	0.12905	0.068902	FALSE	none
SO_0761	0	2.47515	-3.7148	0.23996	0.11789	FALSE	none
SO_3946	0	1.06078	-3.4924	0.46125	0.20338	FALSE	none
SO_4169	0	10.0774	-3.4184	0.02541	0.016589	FALSE	none
SO_4142	0	1.94476	-3.3669	0.33176	0.15487	FALSE	none
SO_1187	0	8.13263	-3.2611	0.052926	0.031786	FALSE	none
SO_1695	1.03679	9.37021	-3.176	0.042045	0.026031	FALSE	none
SO_A0176	0	5.83428	-2.9519	0.13232	0.070455	FALSE	none
SO_2657	0	7.07186	-2.9075	0.10226	0.056345	FALSE	none
SO_3909	1.03679	7.42545	-2.8404	0.10145	0.056037	FALSE	none
SO_4292	2.63911	17.8564	-2.7583	0.013568	0.0096329	FALSE	none
SO_4152	0	3.18233	-2.7555	0.29786	0.14134	FALSE	none
SO_1044	3.01612	19.8012	-2.7148	0.010513	0.0076435	FALSE	none
SO_4170	3.6759	22.6299	-2.6221	0.008316	0.0062105	FALSE	none
SO_0844	0	2.12156	-2.4924	0.44434	0.19774	FALSE	none
SO_2463	0	0	-2.4924	0.70213	0.28447	FALSE	none
SO_4346	2.73336	15.3813	-2.4924	0.039443	0.024584	FALSE	none
SO_4842	0	2.12156	-2.4924	0.44434	0.19774	FALSE	none
SO_t055	0	0	-2.4924	0.70213	0.28447	FALSE	none
SO_4147	2.54486	13.6133	-2.4194	0.06102	0.036018	FALSE	none
SO_0555	1.41381	7.42545	-2.3929	0.17193	0.088309	FALSE	none
SO_2089	4.9012	25.4587	-2.3769	0.012084	0.0086791	FALSE	none
SO_4081	4.80695	24.5747	-2.354	0.014786	0.010376	FALSE	none
SO_3544	0	1.41437	-2.3225	0.565	0.2392	FALSE	none
SO_3001	3.20463	15.5581	-2.2794	0.062127	0.036562	FALSE	none
SO_4612	4.80695	23.1603	-2.2685	0.023671	0.015582	FALSE	none
SO_3003	1.69657	8.13263	-2.2611	0.1818	0.092624	FALSE	none
SO_t028	0	4.06632	-2.2611	0.34509	0.15996	FALSE	none
SO_0182	2.92187	13.9669	-2.257	0.080824	0.046075	FALSE	none
SO_0494	0	0	-2.2294	0.66539	0.27329	FALSE	none
SO_3887	0	0	-2.2294	0.66539	0.27329	FALSE	none
SO_4844	3.01612	13.9669	-2.2112	0.088883	0.050038	FALSE	none
SO_0643	6.50352	29.8786	-2.1998	0.013439	0.0095496	FALSE	none
SO_0187	7.3518	33.2377	-2.1767	0.010119	0.0074033	FALSE	none
SO_0150	6.69203	30.2322	-2.1756	0.014241	0.010061	FALSE	none
SO_3332	1.2253	5.48069	-2.1612	0.30084	0.14258	FALSE	none
SO_1975	0	3.35913	-2.1554	0.41959	0.18896	FALSE	none
SO_t093	0	1.23757	-2.1299	0.62964	0.26111	FALSE	none
SO_4611	8.76561	38.188	-2.1232	0.0076397	0.0057625	FALSE	none
SO_0377	3.48739	15.0277	-2.1074	0.097585	0.054242	FALSE	none
SO_4701	1.60232	6.89506	-2.1054	0.2624	0.12703	FALSE	none
SO_4301	0	1.59117	-2.0774	0.59706	0.25055	FALSE	none
SO_4614	6.31501	26.5195	-2.0702	0.031723	0.020275	FALSE	none
SO_3687	1.69657	6.89506	-2.0229	0.28897	0.13766	FALSE	none
SO_0738	1.2253	4.9503	-2.0144	0.37181	0.1703	FALSE	none
SO_0906	6.78628	27.2266	-2.0043	0.037568	0.023545	FALSE	none
SO_2010	3.39314	13.6133	-2.0043	0.14144	0.07456	FALSE	none
SO_A0057	4.14717	16.4421	-1.9872	0.11046	0.060165	FALSE	none
SO_4825	3.6759	14.4973	-1.9796	0.1361	0.072153	FALSE	none
SO_1970	5.74949	22.6299	-1.9767	0.063137	0.036991	FALSE	none
SO_0680	3.11038	12.1989	-1.9716	0.1741	0.089258	FALSE	none
SO_3986	10.7449	41.5471	-1.9511	0.013512	0.0095976	FALSE	none
SO_2997	5.74949	22.0995	-1.9425	0.073513	0.042365	FALSE	none
SO_0188	12.63	48.0886	-1.9288	0.0089967	0.0066685	FALSE	none
SO_0792	0	3.18233	-1.9075	0.50879	0.22047	FALSE	none
SO_3501	0	3.18233	-1.9075	0.50879	0.22047	FALSE	none
SO_4279	0	0	-1.9075	0.75544	0.30075	FALSE	none
SO_4768	1.97933	7.42545	-1.9075	0.31284	0.14748	FALSE	none
SO_4815	0	0	-1.9075	0.75544	0.30075	FALSE	none
SO_4827	0	1.41437	-1.9075	0.65959	0.27126	FALSE	none
SO_t025	0	0	-1.9075	0.82568	0.32287	FALSE	none
SO_t079	0	1.41437	-1.9075	0.65959	0.27126	FALSE	none
SO_t087	0	0	-1.9075	0.82568	0.32287	FALSE	none
SO_4146	11.0277	40.6632	-1.8826	0.020632	0.0139	FALSE	none
SO_0771	6.22076	22.8067	-1.8743	0.085141	0.048086	FALSE	none
SO_0676	1.13105	4.06632	-1.8461	0.47784	0.2093	FALSE	none
SO_t041	1.13105	4.06632	-1.8461	0.47784	0.2093	FALSE	none
SO_0675	3.95866	14.1437	-1.8371	0.18902	0.095569	FALSE	none
SO_0679	2.92187	10.431	-1.8359	0.25981	0.1262	FALSE	none
SO_1760	0	3.35913	-1.8335	0.52342	0.22557	FALSE	none
SO_4433	0	3.00554	-1.825	0.54911	0.23391	FALSE	none
SO_2233	8.20009	28.9946	-1.8221	0.063458	0.037166	FALSE	none
SO_1757	3.20463	11.315	-1.82	0.24716	0.12079	FALSE	none
SO_2266	12.5358	44.0223	-1.8122	0.023403	0.015444	FALSE	none
SO_4615	9.23688	32.1769	-1.8005	0.055154	0.032912	FALSE	none
SO_2039	3.11038	10.7846	-1.7938	0.26987	0.13005	FALSE	none
SO_3563	2.35635	8.13263	-1.7872	0.34096	0.15855	FALSE	none
SO_4420	17.06	58.8732	-1.787	0.010414	0.0075873	FALSE	none
SO_0820	6.97479	23.8675	-1.7748	0.10682	0.058495	FALSE	none
SO_2408	8.95412	30.5858	-1.7722	0.068595	0.039894	FALSE	none
SO_r012	1.03679	3.53593	-1.77	0.53668	0.22966	FALSE	none
SO_0596	2.54486	8.66302	-1.7673	0.33473	0.15603	FALSE	none
SO_0760	5.56098	18.7404	-1.7527	0.1618	0.083729	FALSE	none
SO_2655	15.3634	51.6245	-1.7486	0.020743	0.013947	FALSE	none
SO_3135	1.31955	4.41991	-1.744	0.50054	0.21755	FALSE	none
SO_3383	8.29434	27.5802	-1.7334	0.095856	0.053375	FALSE	none
SO_3819	4.05292	13.4365	-1.7291	0.24714	0.12079	FALSE	none
SO_3810	8.3886	27.5802	-1.7171	0.1014	0.056037	FALSE	none
SO_3820	4.9012	16.0885	-1.7148	0.21197	0.10568	FALSE	none
SO_3132	1.41381	4.59671	-1.701	0.51072	0.22107	FALSE	none
SO_m007	1.03679	3.35913	-1.696	0.57597	0.24338	FALSE	none
SO_3528	18.191	58.8732	-1.6944	0.019411	0.013166	FALSE	none
SO_0142	11.3105	36.2433	-1.6801	0.070875	0.041069	FALSE	none
SO_2353	15.1749	48.619	-1.6798	0.036477	0.022916	FALSE	none
SO_0854	19.9818	63.8235	-1.6754	0.017081	0.011773	FALSE	none
SO_3701	6.03225	18.9172	-1.6489	0.20731	0.10369	FALSE	none
SO_2909	0	0	-1.6444	0.78623	0.3102	FALSE	none
SO_4818	2.26209	7.07186	-1.6444	0.44303	0.19737	FALSE	none
SO_A0030	0	1.76796	-1.6444	0.70132	0.28428	FALSE	none
SO_t053	0	1.76796	-1.6444	0.70132	0.28428	FALSE	none
SO_1909	20.3588	62.7627	-1.6243	0.025564	0.016671	FALSE	none
SO_3665	14.7036	44.9063	-1.6107	0.063068	0.036965	FALSE	none
SO_1715	4.52419	13.7901	-1.6079	0.30465	0.14417	FALSE	none
SO_1988	4.99546	15.2045	-1.6058	0.28231	0.13513	FALSE	none
SO_2998	2.73336	8.30943	-1.6041	0.42769	0.19162	FALSE	none
SO_3693	1.2253	3.71272	-1.5993	0.59809	0.25086	FALSE	none
SO_0277	9.51964	28.8178	-1.598	0.14259	0.075116	FALSE	none
SO_3012	4.61844	13.9669	-1.5965	0.30823	0.14565	FALSE	none
SO_2460	3.86441	11.6686	-1.5943	0.35299	0.16258	FALSE	none
SO_3886	0	1.41437	-1.5855	0.74906	0.29896	FALSE	none
SO_3279	8.20009	24.5747	-1.5835	0.18353	0.093299	FALSE	none
SO_1042	4.33568	12.9061	-1.5737	0.34106	0.15855	FALSE	none
SO_2337	8.20009	24.3979	-1.573	0.1909	0.096458	FALSE	none
SO_3342	2.4506	7.24865	-1.5646	0.48067	0.21007	FALSE	none
SO_2192	16.2117	47.9118	-1.5633	0.070256	0.04074	FALSE	none
SO_1007	18.4738	54.4533	-1.5595	0.054806	0.032729	FALSE	none
SO_1478	27.0509	79.7352	-1.5595	0.020133	0.013601	FALSE	none
SO_0856	19.8876	58.5196	-1.5571	0.047212	0.028836	FALSE	none
SO_3005	3.6759	10.7846	-1.5528	0.39691	0.18023	FALSE	none
SO_2585	27.2394	79.7352	-1.5495	0.021814	0.014553	FALSE	none
SO_t090	0	2.47515	-1.5449	0.68796	0.28016	FALSE	none
SO_0035	39.2096	114.034	-1.5402	0.0067476	0.0051312	FALSE	none
SO_1705	12.9128	37.304	-1.5305	0.12618	0.06771	FALSE	none
SO_4235	16.5887	47.9118	-1.5302	0.083206	0.047173	FALSE	none
SO_0867	14.7036	42.4311	-1.529	0.10362	0.056957	FALSE	none
SO_1136	8.85987	25.4587	-1.5228	0.21127	0.10537	FALSE	none
SO_0799	13.6668	39.2488	-1.522	0.12105	0.065202	FALSE	none
SO_1944	26.2026	75.1385	-1.5198	0.032449	0.020681	FALSE	none
SO_1345	29.313	83.9783	-1.5185	0.024016	0.015783	FALSE	none
SO_t022	5.56098	15.9117	-1.5167	0.32714	0.15312	FALSE	none
SO_0180	7.54031	21.5692	-1.5163	0.25419	0.12381	FALSE	none
SO_4335	6.31501	18.0332	-1.5138	0.29881	0.1417	FALSE	none
SO_2193	19.9818	56.9284	-1.5105	0.066151	0.038586	FALSE	none
SO_1397	10.5564	30.0554	-1.5095	0.18245	0.09287	FALSE	none
SO_4625	2.92187	8.30943	-1.5079	0.48431	0.21137	FALSE	none
SO_2979	3.86441	10.9614	-1.5041	0.42429	0.19059	FALSE	none
SO_2660	8.67136	24.5747	-1.5028	0.2324	0.11479	FALSE	none
SO_1026	0	0	-1.4924	0.86279	0.33213	FALSE	none
SO_1562	0	2.12156	-1.4924	0.72961	0.29297	FALSE	none
SO_1767	0	0	-1.4924	0.86279	0.33213	FALSE	none
SO_2101	0	0	-1.4924	0.86279	0.33213	FALSE	none
SO_4493	0	0	-1.4924	0.86279	0.33213	FALSE	none
SO_4838	0	0	-1.4924	0.86279	0.33213	FALSE	none
SO_t033	0	1.06078	-1.4924	0.80692	0.31678	FALSE	none
SO_2541	28.5589	80.2656	-1.4908	0.033913	0.02151	FALSE	none
SO_3047	26.1083	73.3705	-1.4907	0.04261	0.02633	FALSE	none
SO_1787	41.0004	114.387	-1.4802	0.012676	0.0090566	FALSE	none
SO_1923	20.7359	57.6356	-1.4748	0.079229	0.045247	FALSE	none
SO_1822	45.9959	126.763	-1.4626	0.010625	0.0077201	FALSE	none
SO_1987	6.03225	16.6189	-1.4621	0.35534	0.16356	FALSE	none
SO_A0181	13.8553	38.0112	-1.456	0.16613	0.085578	FALSE	none
SO_0908	2.4506	6.71826	-1.455	0.56109	0.23767	FALSE	none
SO_2253	2.4506	6.71826	-1.455	0.56109	0.23767	FALSE	none
SO_3278	2.26209	6.18787	-1.4518	0.57887	0.24435	FALSE	none
SO_2354	16.6829	45.6135	-1.4511	0.13224	0.070439	FALSE	none
SO_0857	24.3175	66.4754	-1.4508	0.069293	0.040269	FALSE	none
SO_1973	21.0186	57.282	-1.4464	0.094037	0.052584	FALSE	none
SO_3527	31.0095	84.3319	-1.4434	0.043188	0.026645	FALSE	none
SO_3376	21.8669	59.4036	-1.4418	0.090517	0.050849	FALSE	none
SO_4104	8.85987	24.0443	-1.4403	0.28266	0.13526	FALSE	none
SO_0710	20.5474	55.6909	-1.4385	0.10306	0.056746	FALSE	none
SO_0463	15.7404	42.6079	-1.4366	0.15512	0.080855	FALSE	none
SO_4705	32.5176	87.8678	-1.4341	0.042029	0.026031	FALSE	none
SO_1713	13.1013	35.3593	-1.4324	0.1984	0.09967	FALSE	none
SO_3258	33.7429	90.8733	-1.4293	0.040229	0.025025	FALSE	none
SO_3480	2.82762	7.60224	-1.4268	0.55456	0.23553	FALSE	none
SO_3985	11.3105	30.409	-1.4268	0.23725	0.11693	FALSE	none
SO_0669	1.97933	5.30389	-1.422	0.62437	0.25947	FALSE	none
SO_0762	53.9132	143.382	-1.4112	0.01243	0.0088965	FALSE	none
SO_3331	12.4415	32.8841	-1.4022	0.23848	0.11727	FALSE	none
SO_0518	16.8714	44.3759	-1.3952	0.17619	0.090174	FALSE	none
SO_2077	0	1.23757	-1.3929	0.82201	0.32175	FALSE	none
SO_3885	2.63911	6.89506	-1.3855	0.60026	0.25157	FALSE	none
SO_0390	3.86441	10.0774	-1.3828	0.52842	0.2273	FALSE	none
SO_1169	22.1497	57.6356	-1.3797	0.13384	0.071147	FALSE	none
SO_3381	24.6003	64.0003	-1.3794	0.11435	0.061908	FALSE	none
SO_2481	23.9405	62.2323	-1.3782	0.12028	0.064856	FALSE	none
SO_1475	9.80241	25.4587	-1.3769	0.3215	0.15088	FALSE	none
SO_3333	34.9682	90.6965	-1.375	0.062249	0.036607	FALSE	none
SO_0312	3.95866	10.2542	-1.3731	0.53214	0.22865	FALSE	none
SO_0822	9.51964	24.5747	-1.3682	0.3379	0.15727	FALSE	none
SO_0717	0	1.94476	-1.3669	0.78798	0.31074	FALSE	none
SO_1676	38.2671	98.4756	-1.3637	0.057159	0.033979	FALSE	none
SO_2280	25.26	64.8843	-1.361	0.12449	0.066871	FALSE	none
SO_4288	42.8855	110.144	-1.3608	0.045408	0.027798	FALSE	none
SO_3879	4.42993	11.315	-1.3529	0.52768	0.2271	FALSE	none
SO_2122	1.31955	3.35913	-1.348	0.7332	0.29391	FALSE	none
SO_2132	1.31955	3.35913	-1.348	0.7332	0.29391	FALSE	none
SO_2090	42.1315	106.962	-1.3441	0.056286	0.033524	FALSE	none
SO_4126	13.6668	34.6521	-1.3423	0.27906	0.13381	FALSE	none
SO_1809	45.1476	114.387	-1.3412	0.049699	0.03011	FALSE	none
SO_3082	32.1406	81.1495	-1.3362	0.10175	0.056161	FALSE	none
SO_1648	26.8624	67.713	-1.3338	0.13681	0.072457	FALSE	none
SO_1836	21.1129	53.2157	-1.3337	0.1873	0.09491	FALSE	none
SO_0013	28.5589	71.9561	-1.3332	0.12562	0.067435	FALSE	none
SO_4280	13.4783	33.9449	-1.3326	0.29343	0.13936	FALSE	none
SO_0855	18.568	46.6742	-1.3298	0.22055	0.10955	FALSE	none
SO_0860	69.2766	174.144	-1.3298	0.017952	0.012271	FALSE	none
SO_4148	5.27822	13.2597	-1.3289	0.51454	0.22235	FALSE	none
SO_3603	28.0877	70.365	-1.3249	0.13645	0.072316	FALSE	none
SO_0059	0	0	-1.3225	0.88192	0.3376	FALSE	none
SO_4274	2.26209	5.65748	-1.3225	0.6744	0.27606	FALSE	none
SO_4545	0	0	-1.3225	0.88192	0.3376	FALSE	none
SO_t009	0	0	-1.3225	0.88192	0.3376	FALSE	none
SO_1087	16.4944	41.1936	-1.3204	0.25899	0.12588	FALSE	none
SO_3412	6.59777	16.4421	-1.3173	0.47863	0.20947	FALSE	none
SO_3783	6.59777	16.4421	-1.3173	0.47863	0.20947	FALSE	none
SO_4347	26.8624	66.829	-1.3149	0.15531	0.08093	FALSE	none
SO_1304	27.3336	67.8898	-1.3125	0.15415	0.080402	FALSE	none
SO_2047	63.1501	156.818	-1.3122	0.03042	0.01953	FALSE	none
SO_3109	12.8185	31.8233	-1.3119	0.32993	0.15429	FALSE	none
SO_1762	10.2737	25.4587	-1.3092	0.38624	0.17596	FALSE	none
SO_1492	2.07359	5.12709	-1.306	0.69938	0.28393	FALSE	none
SO_0895	41.8487	103.072	-1.3004	0.087204	0.049145	FALSE	none
SO_0147	32.6119	80.2656	-1.2994	0.13209	0.070382	FALSE	none
SO_0487	13.007	32.0001	-1.2988	0.34233	0.15896	FALSE	none
SO_4741	66.5433	162.829	-1.291	0.03528	0.022217	FALSE	none
SO_0279	13.007	31.8233	-1.2908	0.35228	0.16235	FALSE	none
SO_1085	2.16784	5.30389	-1.2908	0.70414	0.28506	FALSE	none
SO_3229	31.3866	76.7296	-1.2896	0.14969	0.078505	FALSE	none
SO_4466	11.3105	27.5802	-1.286	0.39171	0.17828	FALSE	none
SO_2893	68.7111	167.426	-1.2849	0.035267	0.022217	FALSE	none
SO_1444	6.31501	15.3813	-1.2843	0.52399	0.2257	FALSE	none
SO_0757	3.48739	8.48623	-1.283	0.63704	0.26356	FALSE	none
SO_2219	40.2464	97.7684	-1.2805	0.11128	0.060555	FALSE	none
SO_3846	15.8347	38.3648	-1.2767	0.3228	0.1514	FALSE	none
SO_0674	5.938	14.3205	-1.27	0.5521	0.23461	FALSE	none
SO_A0080	99.1551	239.029	-1.2694	0.015268	0.010672	FALSE	none
SO_4619	57.1179	137.548	-1.2679	0.066717	0.038859	FALSE	none
SO_4196	13.6668	32.8841	-1.2667	0.37137	0.17015	FALSE	none
SO_4746	103.208	247.338	-1.2609	0.015626	0.010845	FALSE	none
SO_4324	117.158	280.753	-1.2608	0.010018	0.0073432	FALSE	none
SO_4303	37.4188	89.459	-1.2575	0.14944	0.078413	FALSE	none
SO_2201	36.9475	88.2214	-1.2557	0.15414	0.080402	FALSE	none
SO_2978	9.04837	21.5692	-1.2532	0.48368	0.21121	FALSE	none
SO_1971	122.719	291.184	-1.2466	0.011384	0.0082224	FALSE	none
SO_3582	23.1865	54.9837	-1.2457	0.27255	0.13118	FALSE	none
SO_4312	50.9914	120.752	-1.2437	0.10572	0.058005	FALSE	none
SO_1699	89.824	212.686	-1.2436	0.031866	0.02035	FALSE	none
SO_0564	11.499	27.2266	-1.2435	0.44265	0.19727	FALSE	none
SO_0864	23.752	56.2212	-1.2431	0.27048	0.13026	FALSE	none
SO_4478	15.6461	36.9504	-1.2398	0.37573	0.17185	FALSE	none
SO_0334	57.6834	136.133	-1.2388	0.089913	0.050533	FALSE	none
SO_1707	17.5312	41.3704	-1.2387	0.35002	0.16163	FALSE	none
SO_0852	3.6759	8.66302	-1.2368	0.67045	0.27465	FALSE	none
SO_3549	146.094	344.223	-1.2364	0.0073544	0.005558	FALSE	none
SO_3250	40.4349	95.1165	-1.2341	0.16148	0.083618	FALSE	none
SO_1723	37.9843	88.7518	-1.2244	0.18764	0.09505	FALSE	none
SO_0054	15.3634	35.8897	-1.2241	0.40249	0.18235	FALSE	none
SO_1419	3.48739	8.13263	-1.2216	0.69226	0.28162	FALSE	none
SO_2846	3.11038	7.24865	-1.2206	0.70938	0.28689	FALSE	none
SO_0205	6.31501	14.6741	-1.2164	0.60021	0.25157	FALSE	none
SO_0519	23.5635	54.6301	-1.2131	0.31634	0.14872	FALSE	none
SO_3380	8.3886	19.4476	-1.2131	0.55001	0.23416	FALSE	none
SO_2983	1.60232	3.71272	-1.2123	0.7944	0.31303	FALSE	none
SO_3550	20.4531	47.3814	-1.212	0.35229	0.16235	FALSE	none
SO_0130	154.011	355.361	-1.2063	0.012209	0.0087506	FALSE	none
SO_4725	24.7888	57.1052	-1.2039	0.31839	0.14956	FALSE	none
SO_3184	55.8926	128.708	-1.2034	0.13478	0.071548	FALSE	none
SO_4640	45.1476	103.779	-1.2008	0.18259	0.09288	FALSE	none
SO_4529	5.46673	12.5525	-1.1992	0.64452	0.2663	FALSE	none
SO_1238	0	1.94476	-1.197	0.85685	0.33064	FALSE	none
SO_1852	0	1.94476	-1.197	0.85685	0.33064	FALSE	none
SO_3764	146.094	334.676	-1.1959	0.018327	0.012501	FALSE	none
SO_1694	6.40927	14.6741	-1.195	0.62224	0.25879	FALSE	none
SO_4639	5.56098	12.7293	-1.1947	0.64662	0.26669	FALSE	none
SO_1807	170.694	390.19	-1.1928	0.01162	0.0083775	FALSE	none
SO_1494	4.33568	9.9006	-1.1913	0.68909	0.28047	FALSE	none
SO_2179	43.3568	99.006	-1.1913	0.20579	0.10299	FALSE	none
SO_0393	26.1083	59.5804	-1.1903	0.32772	0.15335	FALSE	none
SO_2982	8.10584	18.3868	-1.1816	0.59661	0.25043	FALSE	none
SO_1141	119.797	271.559	-1.1807	0.042547	0.026301	FALSE	none
SO_4693	145.528	329.902	-1.1807	0.025359	0.016569	FALSE	none
SO_1763	40.6234	91.9341	-1.1783	0.24156	0.11857	FALSE	none
SO_4179	15.3634	34.6521	-1.1734	0.479	0.20947	FALSE	none
SO_3890	44.6764	100.597	-1.171	0.23143	0.11434	FALSE	none
SO_0470	0	1.06078	-1.1705	0.90236	0.34179	FALSE	none
SO_0716	0	2.12156	-1.1705	0.86226	0.33213	FALSE	none
SO_2311	2.35635	5.30389	-1.1705	0.78384	0.30964	FALSE	none
SO_4239	0	1.06078	-1.1705	0.90236	0.34179	FALSE	none
SO_4039	8.10584	18.21	-1.1677	0.61451	0.25639	FALSE	none
SO_1062	29.8785	66.829	-1.1614	0.34482	0.15988	FALSE	none
SO_0910	4.42993	9.9006	-1.1602	0.7172	0.28887	FALSE	none
SO_4742	10.3679	23.1603	-1.1595	0.58049	0.24464	FALSE	none
SO_0181	3.95866	8.83982	-1.159	0.73323	0.29391	FALSE	none
SO_3181	45.5246	101.658	-1.159	0.24775	0.12101	FALSE	none
SO_4635	3.95866	8.83982	-1.159	0.73323	0.29391	FALSE	none
SO_3180	64.9409	144.973	-1.1586	0.1681	0.086509	FALSE	none
SO_3912	17.06	38.0112	-1.1558	0.48451	0.21139	FALSE	none
SO_0476	1.50806	3.35913	-1.1554	0.83561	0.3249	FALSE	none
SO_1455	3.01612	6.71826	-1.1554	0.76916	0.30476	FALSE	none
SO_4348	1.50806	3.35913	-1.1554	0.83561	0.3249	FALSE	none
SO_1700	90.4837	201.194	-1.1529	0.11138	0.060588	FALSE	none
SO_2297	12.7243	28.2874	-1.1526	0.55095	0.23438	FALSE	none
SO_1378	29.4072	65.2379	-1.1495	0.37024	0.16968	FALSE	none
SO_4763	16.6829	36.9504	-1.1472	0.50362	0.21865	FALSE	none
SO_3382	11.0277	24.3979	-1.1456	0.58894	0.24748	FALSE	none
SO_1219	240.819	532.334	-1.1444	0.011961	0.0086114	FALSE	none
SO_0311	43.3568	95.8236	-1.1441	0.2868	0.13692	FALSE	none
SO_0316	19.0393	42.0775	-1.1441	0.48038	0.21	FALSE	none
SO_2271	1.60232	3.53593	-1.1419	0.83915	0.32572	FALSE	none
SO_4689	7.72882	16.9725	-1.1349	0.6648	0.27319	FALSE	none
SO_0394	84.0745	184.045	-1.1303	0.16075	0.083323	FALSE	none
SO_1127	155.99	341.394	-1.13	0.056407	0.033583	FALSE	none
SO_0384	0	1.23757	-1.1299	0.9086	0.34349	FALSE	none
SO_0678	0	1.23757	-1.1299	0.9086	0.34349	FALSE	none
SO_1703	9.04837	19.8012	-1.1299	0.64608	0.26659	FALSE	none
SO_2032	1.69657	3.71272	-1.1299	0.84238	0.32657	FALSE	none
SO_3493	2.26209	4.9503	-1.1299	0.8184	0.32052	FALSE	none
SO_1610	20.5474	44.9063	-1.128	0.49237	0.21435	FALSE	none
SO_1554	9.80241	21.3924	-1.1259	0.63831	0.26395	FALSE	none
SO_A0036	33.6486	73.3705	-1.1247	0.38629	0.17596	FALSE	none
SO_3058	2.92187	6.36467	-1.1232	0.79972	0.31466	FALSE	none
SO_3694	2.92187	6.36467	-1.1232	0.79972	0.31466	FALSE	none
SO_3231	76.0629	165.481	-1.1214	0.19892	0.099901	FALSE	none
SO_3465	72.9525	158.586	-1.1202	0.21065	0.10513	FALSE	none
SO_2547	7.72882	16.7957	-1.1198	0.68431	0.27896	FALSE	none
SO_4444	60.0397	130.476	-1.1198	0.25705	0.12509	FALSE	none
SO_1667	86.4308	186.874	-1.1124	0.18796	0.095183	FALSE	none
SO_4465	81.6239	176.443	-1.1121	0.20134	0.10096	FALSE	none
SO_3496	142.606	307.802	-1.11	0.09441	0.052755	FALSE	none
SO_4306	36.9475	79.7352	-1.1097	0.3951	0.17953	FALSE	none
SO_1557	4.42993	9.547	-1.1078	0.77042	0.30518	FALSE	none
SO_3188	205.379	440.577	-1.1011	0.053966	0.032373	FALSE	none
SO_0927	7.91733	16.9725	-1.1001	0.7065	0.28594	FALSE	none
SO_3414	11.9702	25.6355	-1.0987	0.64558	0.26646	FALSE	none
SO_2282	21.3014	45.6135	-1.0985	0.53987	0.2309	FALSE	none
SO_4034	191.053	409.107	-1.0985	0.066348	0.038673	FALSE	none
SO_3888	163.248	349.526	-1.0983	0.089921	0.050533	FALSE	none
SO_A0099	341.293	730.699	-1.0983	0.014228	0.010056	FALSE	none
SO_4344	39.0211	83.4479	-1.0966	0.41093	0.18564	FALSE	none
SO_2640	46.1844	98.6524	-1.0949	0.37486	0.17153	FALSE	none
SO_4593	2.73336	5.83428	-1.0939	0.82995	0.32397	FALSE	none
SO_1276	154.105	328.841	-1.0935	0.10747	0.058768	FALSE	none
SO_0715	4.80695	10.2542	-1.093	0.77669	0.30728	FALSE	none
SO_1214	329.229	701.174	-1.0907	0.020277	0.013684	FALSE	none
SO_1251	1.41381	3.00554	-1.088	0.88069	0.33754	FALSE	none
SO_A0022	83.886	178.034	-1.0857	0.25323	0.12342	FALSE	none
SO_4149	119.137	252.112	-1.0814	0.18258	0.09288	FALSE	none
SO_1268	199.913	422.897	-1.0809	0.085035	0.04806	FALSE	none
SO_4155	73.2353	154.697	-1.0788	0.30254	0.1433	FALSE	none
SO_1706	11.9702	25.2819	-1.0787	0.67711	0.27681	FALSE	none
SO_t100	3.01612	6.36467	-1.0774	0.8355	0.3249	FALSE	none
SO_4326	16.3059	34.2985	-1.0727	0.63755	0.2637	FALSE	none
SO_3029	3.11038	6.54147	-1.0725	0.83717	0.32529	FALSE	none
SO_0068	7.1633	15.0277	-1.0689	0.7597	0.30199	FALSE	none
SO_3379	56.8351	119.161	-1.0681	0.39116	0.17808	FALSE	none
SO_3475	1.60232	3.35913	-1.0679	0.8856	0.33837	FALSE	none
SO_0554	143.926	301.615	-1.0674	0.17394	0.089254	FALSE	none
SO_3777	27.5221	57.6356	-1.0664	0.55438	0.23552	FALSE	none
SO_2519	4.9012	10.2542	-1.065	0.80444	0.31589	FALSE	none
SO_2424	191.807	400.974	-1.0639	0.12374	0.066516	FALSE	none
SO_1945	20.6416	43.1383	-1.0634	0.61451	0.25639	FALSE	none
SO_1470	9.99091	20.862	-1.0622	0.72786	0.29242	FALSE	none
SO_3415	47.9752	100.067	-1.0606	0.44982	0.19956	FALSE	none
SO_2773	0	1.76796	-1.0595	0.92047	0.34699	FALSE	none
SO_1709	6.22076	12.9061	-1.0529	0.79472	0.31308	FALSE	none
SO_4345	57.3064	118.807	-1.0519	0.43254	0.19358	FALSE	none
SO_0440	62.9616	130.122	-1.0473	0.42348	0.19033	FALSE	none
SO_3401	52.9707	109.437	-1.0468	0.4642	0.20451	FALSE	none
SO_1043	0	1.94476	-1.045	0.92311	0.34773	FALSE	none
SO_2552	1.88508	3.88952	-1.045	0.89143	0.33976	FALSE	none
SO_4339	0	1.94476	-1.045	0.92311	0.34773	FALSE	none
SO_2680	4.80695	9.9006	-1.0424	0.83018	0.32399	FALSE	none
SO_3801	19.2278	39.6024	-1.0424	0.66796	0.27406	FALSE	none
SO_2736	38.7384	79.7352	-1.0415	0.54502	0.23254	FALSE	none
SO_2093	176.349	362.963	-1.0414	0.19672	0.099082	FALSE	none
SO_4187	26.4853	54.4533	-1.0398	0.62041	0.25816	FALSE	none
SO_2499	83.4147	170.785	-1.0338	0.39805	0.1807	FALSE	none
SO_4195	1.03679	2.12156	-1.033	0.92535	0.34841	FALSE	none
SO_4419	5.27822	10.7846	-1.0308	0.83493	0.3249	FALSE	none
SO_0363	13.7611	28.1106	-1.0305	0.73707	0.29514	FALSE	none
SO_1572	252.035	514.831	-1.0305	0.15084	0.078961	FALSE	none
SO_0036	13.9496	28.4642	-1.0289	0.73811	0.29541	FALSE	none
SO_3848	15.2691	31.1162	-1.027	0.72987	0.29297	FALSE	none
SO_3418	17.7197	36.0665	-1.0253	0.71327	0.28765	FALSE	none
SO_2890	13.3841	27.2266	-1.0245	0.75081	0.29959	FALSE	none
SO_1915	73.7066	149.923	-1.0244	0.45657	0.20193	FALSE	none
SO_4182	10.0852	20.5084	-1.024	0.78359	0.30962	FALSE	none
SO_4544	16.8714	34.2985	-1.0236	0.72321	0.29085	FALSE	none
SO_t012	2.26209	4.59671	-1.0229	0.89727	0.34068	FALSE	none
SO_0524	5.74949	11.6686	-1.0211	0.83901	0.32572	FALSE	none
SO_0603	148.544	300.377	-1.0159	0.3204	0.15041	FALSE	none
SO_2850	20.6416	41.7239	-1.0153	0.71227	0.28754	FALSE	none
SO_0821	7.3518	14.8509	-1.0144	0.82701	0.32323	FALSE	none
SO_0563	27.2394	54.9837	-1.0133	0.6765	0.27677	FALSE	none
SO_1281	2.54486	5.12709	-1.0106	0.90064	0.34146	FALSE	none
SO_2715	18.6623	37.4808	-1.006	0.74431	0.29752	FALSE	none
SO_0544	8.01158	16.0885	-1.0059	0.831	0.32418	FALSE	none
SO_0709	14.7036	29.525	-1.0058	0.77267	0.30587	FALSE	none
SO_0324	24.3175	48.7958	-1.0048	0.71251	0.28756	FALSE	none
SO_4652	1.41381	2.82874	-1.0006	0.93161	0.35018	FALSE	none
SO_1463	218.575	437.217	-1.0002	0.28732	0.13707	FALSE	none
SO_0503	2.92187	5.83428	-0.99766	0.90421	0.34224	FALSE	none
SO_0858	5.84374	11.6686	-0.99766	0.86486	0.33277	FALSE	none
SO_1143	2.92187	5.83428	-0.99766	0.90421	0.34224	FALSE	none
SO_t002	4.42993	8.83982	-0.99673	0.88315	0.33791	FALSE	none
SO_0732	19.6048	39.072	-0.99493	0.76086	0.30237	FALSE	none
SO_4694	1.50806	3.00554	-0.99493	0.93273	0.35052	FALSE	none
SO_2797	7.72882	15.3813	-0.99286	0.85119	0.32934	FALSE	none
SO_1480	19.0393	37.8344	-0.99072	0.77275	0.30587	FALSE	none
SO_A0122	229.885	456.488	-0.98966	0.32027	0.1504	FALSE	none
SO_4090	56.8351	112.796	-0.98886	0.6238	0.2593	FALSE	none
SO_1538	411.324	815.208	-0.98689	0.19513	0.09831	FALSE	none
SO_1265	64.0927	126.94	-0.98591	0.61248	0.25615	FALSE	none
SO_2792	1.69657	3.35913	-0.98547	0.9346	0.3509	FALSE	none
SO_3629	7.1633	14.1437	-0.98146	0.87121	0.33471	FALSE	none
SO_1361	3.6759	7.24865	-0.97961	0.90924	0.34365	FALSE	none
SO_4454	28.1819	55.5141	-0.97808	0.75601	0.3009	FALSE	none
SO_1407	11.499	22.6299	-0.97673	0.84485	0.32745	FALSE	none
SO_3771	86.0538	169.194	-0.97537	0.59765	0.25074	FALSE	none
SO_0873	17.6255	34.6521	-0.97528	0.8114	0.31829	FALSE	none
SO_0329	1.97933	3.88952	-0.97458	0.93674	0.35136	FALSE	none
SO_0392	4.14717	8.13263	-0.97159	0.91144	0.34424	FALSE	none
SO_2083	31.3866	61.5251	-0.97103	0.76108	0.30239	FALSE	none
SO_3983	8.3886	16.4421	-0.97089	0.87529	0.33577	FALSE	none
SO_0565	25.3543	49.6798	-0.97043	0.78604	0.3102	FALSE	none
SO_1454	2.16784	4.24311	-0.96886	0.93784	0.35161	FALSE	none
SO_0654	23.9405	46.851	-0.96863	0.79604	0.31344	FALSE	none
SO_2665	2.4506	4.7735	-0.96191	0.93912	0.35193	FALSE	none
SO_4229	27.0509	52.6853	-0.96173	0.80014	0.31475	FALSE	none
SO_0690	7.54031	14.6741	-0.96058	0.89517	0.34068	FALSE	none
SO_1493	2.54486	4.9503	-0.95993	0.93948	0.35197	FALSE	none
SO_0853	7.82307	15.2045	-0.95869	0.89574	0.34068	FALSE	none
SO_0008	120.739	234.432	-0.95727	0.6132	0.25638	FALSE	none
SO_1507	75.6859	146.564	-0.95344	0.70379	0.28499	FALSE	none
SO_2329	9.23688	17.8564	-0.95097	0.8979	0.34078	FALSE	none
SO_0559	31.1038	60.1108	-0.95053	0.81496	0.31946	FALSE	none
SO_2072	16.1174	31.1162	-0.94904	0.86903	0.33396	FALSE	none
SO_3829	24.0347	46.3207	-0.94653	0.84618	0.32772	FALSE	none
SO_4157	47.6925	91.7573	-0.94406	0.79249	0.31236	FALSE	none
SO_1027	7.3518	14.1437	-0.94399	0.91783	0.34615	FALSE	none
SO_1046	11.7817	22.6299	-0.94168	0.89983	0.34124	FALSE	none
SO_1144	31.7636	60.9947	-0.94131	0.83723	0.32529	FALSE	none
SO_3395	36.8533	70.7186	-0.9403	0.82773	0.3233	FALSE	none
SO_3179	37.0418	71.0721	-0.94013	0.82777	0.3233	FALSE	none
SO_1206	47.5982	91.2269	-0.93855	0.81022	0.31792	FALSE	none
SO_0547	4.33568	8.30943	-0.93849	0.94229	0.35278	FALSE	none
SO_0913	99.0609	189.703	-0.93735	0.73437	0.29429	FALSE	none
SO_2461	29.7842	56.9284	-0.9346	0.85942	0.33139	FALSE	none
SO_3150	20.2646	38.7184	-0.93406	0.885	0.33829	FALSE	none
SO_4649	5.27822	10.0774	-0.933	0.94231	0.35278	FALSE	none
SO_4085	21.3956	40.84	-0.93266	0.88488	0.33829	FALSE	none
SO_3492	10.8392	20.6852	-0.93234	0.91843	0.3463	FALSE	none
SO_3838	115.555	220.288	-0.93081	0.74546	0.2979	FALSE	none
SO_0545	23.6577	45.0831	-0.93027	0.88445	0.33824	FALSE	none
SO_2218	199.536	380.112	-0.92978	0.67598	0.27663	FALSE	none
SO_0219	186.623	355.184	-0.92844	0.69407	0.28228	FALSE	none
SO_0330	14.1381	26.873	-0.92657	0.91711	0.34596	FALSE	none
SO_4216	113.482	215.692	-0.92651	0.76838	0.3046	FALSE	none
SO_4627	46.9384	89.1054	-0.92474	0.85542	0.33033	FALSE	none
SO_0257	363.82	690.567	-0.92456	0.61338	0.25638	FALSE	none
SO_1646	64.6582	122.697	-0.92419	0.83271	0.32465	FALSE	none
SO_1440	34.1199	64.5307	-0.91937	0.89123	0.33976	FALSE	none
SO_3197	38.2671	72.3097	-0.91809	0.88857	0.33908	FALSE	none
SO_3314	70.5962	132.951	-0.91323	0.86801	0.33373	FALSE	none
SO_0223	1058.66	1990.37	-0.9108	0.55035	0.23425	FALSE	none
SO_0478	1.88508	3.53593	-0.90746	0.98206	0.36388	FALSE	none
SO_0650	0	0	-0.90746	0.99433	0.36502	FALSE	none
SO_0677	0	0	-0.90746	0.99103	0.36502	FALSE	none
SO_0685	0	0	-0.90746	0.99305	0.36502	FALSE	none
SO_0687	0	0	-0.90746	0.99433	0.36502	FALSE	none
SO_0736	4.52419	8.48623	-0.90746	0.97222	0.36158	FALSE	none
SO_0793	0	0	-0.90746	0.99433	0.36502	FALSE	none
SO_0945	27.7106	51.9781	-0.90746	0.93131	0.35015	FALSE	none
SO_1145	2.26209	4.24311	-0.90746	0.98035	0.36367	FALSE	none
SO_1234	0	0	-0.90746	0.99599	0.36502	FALSE	none
SO_1396	3.95866	7.42545	-0.90746	0.97401	0.36191	FALSE	none
SO_1451	0	0	-0.90746	0.99433	0.36502	FALSE	none
SO_1502	11.0277	20.6852	-0.90746	0.95664	0.35713	FALSE	none
SO_1650	14.8921	27.9338	-0.90746	0.94962	0.35493	FALSE	none
SO_1834	0	1.59117	-0.90746	0.98797	0.36502	FALSE	none
SO_1908	0	0	-0.90746	0.99103	0.36502	FALSE	none
SO_2318	0	0	-0.90746	0.99433	0.36502	FALSE	none
SO_2319	0	1.06078	-0.90746	0.99018	0.36502	FALSE	none
SO_2549	0	0	-0.90746	0.99599	0.36502	FALSE	none
SO_2676	0	0	-0.90746	0.99599	0.36502	FALSE	none
SO_2987	0	0	-0.90746	0.99433	0.36502	FALSE	none
SO_3008	1.97933	3.71272	-0.90746	0.98162	0.3638	FALSE	none
SO_3625	0	0	-0.90746	0.99599	0.36502	FALSE	none
SO_3850	0	1.41437	-0.90746	0.98866	0.36502	FALSE	none
SO_3875	1.03679	1.94476	-0.90746	0.9867	0.36491	FALSE	none
SO_3975	9.04837	16.9725	-0.90746	0.96072	0.35821	FALSE	none
SO_4000	0	0	-0.90746	0.99198	0.36502	FALSE	none
SO_4082	0	0	-0.90746	0.99599	0.36502	FALSE	none
SO_4168	0	0	-0.90746	0.99599	0.36502	FALSE	none
SO_4293	0	0	-0.90746	0.99599	0.36502	FALSE	none
SO_4386	0	0	-0.90746	0.99198	0.36502	FALSE	none
SO_4434	0	0	-0.90746	0.99433	0.36502	FALSE	none
SO_4482	6.78628	12.7293	-0.90746	0.96598	0.35968	FALSE	none
SO_4483	2.07359	3.88952	-0.90746	0.98119	0.3638	FALSE	none
SO_4542	0	0	-0.90746	0.99599	0.36502	FALSE	none
SO_4547	2.73336	5.12709	-0.90746	0.9784	0.36329	FALSE	none
SO_4654	1.41381	2.65195	-0.90746	0.98447	0.3643	FALSE	none
SO_4804	0	0	-0.90746	0.99103	0.36502	FALSE	none
SO_A0063	0	0	-0.90746	0.99599	0.36502	FALSE	none
SO_A0103	0	1.59117	-0.90746	0.98797	0.36502	FALSE	none
SO_A0120	0	0	-0.90746	0.99433	0.36502	FALSE	none
SO_t019	0	0	-0.90746	0.99433	0.36502	FALSE	none
SO_t021	0	0	-0.90746	0.99599	0.36502	FALSE	none
SO_t031	0	0	-0.90746	0.99198	0.36502	FALSE	none
SO_t045	0	0	-0.90746	0.99103	0.36502	FALSE	none
SO_t052	0	0	-0.90746	0.99305	0.36502	FALSE	none
SO_t057	0	0	-0.90746	0.99599	0.36502	FALSE	none
SO_t074	0	0	-0.90746	0.99599	0.36502	FALSE	none
SO_t077	0	0	-0.90746	0.99599	0.36502	FALSE	none
SO_3241	83.6975	156.465	-0.90258	0.90172	0.34179	FALSE	none
SO_1278	128.185	238.852	-0.89789	0.90326	0.34204	FALSE	none
SO_1611	24.6945	45.9671	-0.89641	0.96089	0.35821	FALSE	none
SO_1434	9.80241	18.21	-0.89353	0.97958	0.36349	FALSE	none
SO_2564	129.976	241.327	-0.89274	0.92991	0.34979	FALSE	none
SO_0206	44.6764	82.9175	-0.89217	0.96068	0.35821	FALSE	none
SO_4040	8.20009	15.2045	-0.89079	0.985	0.36437	FALSE	none
SO_1462	76.2514	141.26	-0.88952	0.95943	0.35792	FALSE	none
SO_1403	22.0554	40.84	-0.88885	0.97965	0.36349	FALSE	none
SO_4337	7.1633	13.2597	-0.88836	0.98902	0.36502	FALSE	none
SO_0159	20.9244	38.7184	-0.88784	0.98234	0.36389	FALSE	none
SO_1055	32.1406	59.4036	-0.88615	0.98257	0.36389	FALSE	none
SO_1346	144.963	267.316	-0.88287	0.98145	0.3638	FALSE	none
SO_2720	93.5941	172.376	-0.88107	0.99319	0.36502	FALSE	none
SO_2752	4.7127	8.66302	-0.87832	0.99874	0.36577	FALSE	none
SO_2112	701.532	1288.85	-0.8775	0.97452	0.36201	FALSE	none
SO_4291	4.42993	8.13263	-0.87644	0.99694	0.3652	FALSE	none
SO_3972	4.33568	7.95584	-0.87576	0.99631	0.36505	FALSE	none
SO_3524	21.4899	39.4256	-0.87547	0.99117	0.36502	FALSE	none
SO_2934	412.267	755.451	-0.87376	0.94518	0.3536	FALSE	none
SO_2366	70.9732	129.945	-0.87256	0.97254	0.36162	FALSE	none
SO_3089	49.9546	91.4037	-0.87164	0.97393	0.36191	FALSE	none
SO_4628	30.7268	56.2212	-0.87162	0.97951	0.36349	FALSE	none
SO_2001	660.06	1206.81	-0.87053	0.89232	0.34002	FALSE	none
SO_1028	3.6759	6.71826	-0.86999	0.99146	0.36502	FALSE	none
SO_4379	14.7036	26.873	-0.86999	0.98292	0.36394	FALSE	none
SO_3308	120.739	220.642	-0.86981	0.95018	0.35506	FALSE	none
SO_4233	14.3266	26.1659	-0.86899	0.98139	0.3638	FALSE	none
SO_3183	83.7917	152.929	-0.86798	0.95072	0.35517	FALSE	none
SO_1202	20.9244	38.188	-0.86794	0.97527	0.36221	FALSE	none
SO_3249	27.8049	50.7406	-0.8678	0.97116	0.36127	FALSE	none
SO_1196	114.613	208.973	-0.86655	0.9353	0.3509	FALSE	none
SO_3256	23.5635	42.9615	-0.86649	0.97051	0.36112	FALSE	none
SO_0525	6.59777	12.0222	-0.86564	0.98338	0.36402	FALSE	none
SO_4692	419.241	763.407	-0.86467	0.85897	0.3313	FALSE	none
SO_1053	2.92187	5.30389	-0.86016	0.9846	0.3643	FALSE	none
SO_3186	110.937	201.371	-0.86012	0.9051	0.3425	FALSE	none
SO_0529	20.0761	36.4201	-0.85926	0.95777	0.35747	FALSE	none
SO_2595	37.2303	67.5362	-0.85918	0.94231	0.35278	FALSE	none
SO_3106	22.6209	41.0168	-0.85855	0.95363	0.35618	FALSE	none
SO_3939	246.945	447.295	-0.85703	0.8368	0.32528	FALSE	none
SO_4525	7.91733	14.3205	-0.855	0.96793	0.36024	FALSE	none
SO_2900	7.44606	13.4365	-0.85161	0.96464	0.35927	FALSE	none
SO_0946	7.25755	13.0829	-0.85013	0.96325	0.35884	FALSE	none
SO_2546	7.25755	13.0829	-0.85013	0.96325	0.35884	FALSE	none
SO_3174	125.735	226.653	-0.8501	0.84776	0.32817	FALSE	none
SO_3797	47.3155	85.2159	-0.84881	0.90219	0.34179	FALSE	none
SO_1110	21.2071	38.188	-0.84857	0.93392	0.35089	FALSE	none
SO_2190	86.9964	156.642	-0.84844	0.86608	0.33307	FALSE	none
SO_t094	13.9496	25.1051	-0.84776	0.94499	0.3536	FALSE	none
SO_1292	4.61844	8.30943	-0.84734	0.96792	0.36024	FALSE	none
SO_3315	48.0695	86.2766	-0.84385	0.88571	0.33837	FALSE	none
SO_1031	8.3886	15.0277	-0.84112	0.9485	0.35476	FALSE	none
SO_4353	2.07359	3.71272	-0.84035	0.97387	0.36191	FALSE	none
SO_1252	59.0029	105.547	-0.83903	0.85671	0.33064	FALSE	none
SO_2497	4.05292	7.24865	-0.83875	0.962	0.35854	FALSE	none
SO_0175	21.7727	38.8952	-0.83708	0.90849	0.34349	FALSE	none
SO_3966	39.2096	70.0114	-0.83638	0.87544	0.33577	FALSE	none
SO_3552	28.7474	51.2709	-0.83471	0.88915	0.33922	FALSE	none
SO_3441	315.185	561.682	-0.83355	0.63595	0.26325	FALSE	none
SO_2596	155.896	277.747	-0.83319	0.73724	0.29514	FALSE	none
SO_1344	75.9686	135.072	-0.83026	0.80346	0.31558	FALSE	none
SO_3113	114.99	204.377	-0.82972	0.75696	0.30098	FALSE	none
SO_1748	8.95412	15.9117	-0.82946	0.93083	0.35006	FALSE	none
SO_1591	8.76561	15.5581	-0.82774	0.92923	0.34962	FALSE	none
SO_2856	43.5453	77.26	-0.8272	0.8415	0.32631	FALSE	none
SO_2713	8.3886	14.8509	-0.82405	0.9259	0.34853	FALSE	none
SO_0241	901.256	1595.06	-0.8236	0.33087	0.1546	FALSE	none
SO_1037	41.3775	73.1937	-0.82287	0.83297	0.32467	FALSE	none
SO_3429	14.7036	25.9891	-0.82173	0.89798	0.34078	FALSE	none
SO_4102	9.6139	16.9725	-0.82	0.91499	0.34541	FALSE	none
SO_0364	30.1612	53.2157	-0.81916	0.84794	0.32817	FALSE	none
SO_4252	113.387	199.78	-0.81715	0.70098	0.28428	FALSE	none
SO_t046	4.61844	8.13263	-0.81632	0.93742	0.35153	FALSE	none
SO_A0070	83.1319	146.211	-0.81457	0.73218	0.29378	FALSE	none
SO_2530	25.1658	44.1991	-0.81255	0.84612	0.32772	FALSE	none
SO_3579	129.976	227.36	-0.80673	0.63201	0.26182	FALSE	none
SO_3236	133.464	233.371	-0.80618	0.6249	0.25962	FALSE	none
SO_1886	12.1588	21.2156	-0.80313	0.87791	0.33655	FALSE	none
SO_4762	1.31955	2.29835	-0.80055	0.9583	0.35758	FALSE	none
SO_0929	262.591	456.488	-0.79776	0.44519	0.19795	FALSE	none
SO_0914	23.0922	40.1328	-0.79737	0.82011	0.32108	FALSE	none
SO_2140	2.54486	4.41991	-0.79643	0.93915	0.35193	FALSE	none
SO_3765	374.188	649.55	-0.79568	0.35017	0.16165	FALSE	none
SO_3697	3.77016	6.54147	-0.79499	0.9247	0.34825	FALSE	none
SO_1759	1.2253	2.12156	-0.79199	0.95553	0.3568	FALSE	none
SO_2854	23.1865	40.1328	-0.7915	0.8073	0.31685	FALSE	none
SO_2449	7.25755	12.5525	-0.79042	0.89016	0.33952	FALSE	none
SO_1708	24.7888	42.7847	-0.78741	0.79199	0.31224	FALSE	none
SO_1395	4.7127	8.13263	-0.78717	0.90822	0.34349	FALSE	none
SO_4234	36.2878	62.5859	-0.78636	0.74694	0.29827	FALSE	none
SO_1193	5.84374	10.0774	-0.78616	0.89676	0.34068	FALSE	none
SO_A0049	884.479	1523.98	-0.78495	0.10575	0.058005	FALSE	none
SO_2569	25.1658	43.3151	-0.78341	0.78172	0.30911	FALSE	none
SO_3571	31.7636	54.6301	-0.78232	0.75296	0.30037	FALSE	none
SO_0125	36.005	61.8787	-0.78125	0.73481	0.29439	FALSE	none
SO_4174	14.5151	24.9283	-0.78023	0.82801	0.3233	FALSE	none
SO_2215	23.375	40.1328	-0.77982	0.78191	0.30911	FALSE	none
SO_1698	109.806	188.288	-0.77799	0.5413	0.23133	FALSE	none
SO_0788	68.9939	118.277	-0.77763	0.62706	0.26035	FALSE	none
SO_3988	388.232	665.285	-0.77705	0.24639	0.12056	FALSE	none
SO_1701	52.3109	89.6358	-0.77696	0.67027	0.27465	FALSE	none
SO_0139	211.412	362.079	-0.77625	0.38876	0.17704	FALSE	none
SO_3177	82.6607	141.26	-0.77308	0.57883	0.24435	FALSE	none
SO_4447	5.27822	9.01662	-0.77253	0.88789	0.3389	FALSE	none
SO_1774	24.2233	41.3704	-0.7722	0.76195	0.30266	FALSE	none
SO_3973	149.864	255.824	-0.7715	0.44824	0.19897	FALSE	none
SO_0683	1.03679	1.76796	-0.76996	0.94901	0.35478	FALSE	none
SO_2387	5.18396	8.83982	-0.76996	0.88629	0.33837	FALSE	none
SO_A0125	1.03679	1.76796	-0.76996	0.94901	0.35478	FALSE	none
SO_3421	50.5201	86.0998	-0.76915	0.65295	0.26888	FALSE	none
SO_3688	21.5841	36.7736	-0.7687	0.76792	0.3046	FALSE	none
SO_0296	10.2737	17.5028	-0.76864	0.83859	0.32566	FALSE	none
SO_2069	8.20009	13.9669	-0.7683	0.85517	0.33033	FALSE	none
SO_2390	66.2605	112.796	-0.7675	0.60128	0.25193	FALSE	none
SO_2073	15.2691	25.9891	-0.76729	0.80158	0.31492	FALSE	none
SO_2189	35.5337	60.4644	-0.7669	0.70048	0.28416	FALSE	none
SO_3735	15.0806	25.6355	-0.76545	0.79968	0.31466	FALSE	none
SO_A0159	4.99546	8.48623	-0.76451	0.88295	0.33791	FALSE	none
SO_4217	51.6511	87.691	-0.76363	0.63339	0.26232	FALSE	none
SO_3422	3917.29	6645.25	-0.76247	2.6101e-05	2.9952e-05	FALSE	none
SO_0672	33.3659	56.5748	-0.76179	0.69705	0.28313	FALSE	none
SO_2331	4.9012	8.30943	-0.76161	0.88122	0.3376	FALSE	none
SO_1561	48.8235	82.7407	-0.76102	0.63554	0.26315	FALSE	none
SO_0865	22.3382	37.8344	-0.76019	0.74686	0.29827	FALSE	none
SO_0294	93.2171	157.879	-0.76015	0.50952	0.22067	FALSE	none
SO_0038	36.759	62.2323	-0.75957	0.67728	0.27681	FALSE	none
SO_4800	20.2646	34.2985	-0.75918	0.75659	0.30098	FALSE	none
SO_3545	5396.22	9120.57	-0.75717	2.4854e-07	3.669e-07	FALSE	none
SO_0208	66.3547	112.089	-0.75637	0.56615	0.23962	FALSE	none
SO_4027	6.59777	11.1382	-0.75546	0.85541	0.33033	FALSE	none
SO_A0021	0	1.59117	-0.75546	0.94509	0.3536	FALSE	none
SO_1095	105.564	177.857	-0.7526	0.45605	0.20177	FALSE	none
SO_0291	102.36	172.2	-0.75043	0.45556	0.20166	FALSE	none
SO_3987	27.0509	45.4367	-0.74818	0.69646	0.28296	FALSE	none
SO_0682	3.58165	6.01108	-0.747	0.88614	0.33837	FALSE	none
SO_1416	5.37247	9.01662	-0.747	0.86078	0.33184	FALSE	none
SO_4058	3.58165	6.01108	-0.747	0.88614	0.33837	FALSE	none
SO_0221	900.879	1511.79	-0.74685	0.022913	0.015171	FALSE	none
SO_0342	391.813	656.445	-0.74451	0.12711	0.068048	FALSE	none
SO_3786	70.5962	118.277	-0.7445	0.51734	0.22326	FALSE	none
SO_2128	3.48739	5.83428	-0.74241	0.88386	0.3381	FALSE	none
SO_4220	38.2671	64.0003	-0.74197	0.6274	0.26039	FALSE	none
SO_4660	21.6784	36.2433	-0.74145	0.71386	0.28782	FALSE	none
SO_2126	28.2762	47.2046	-0.73934	0.67081	0.27473	FALSE	none
SO_3196	46.8442	78.144	-0.73826	0.58152	0.24488	FALSE	none
SO_0086	2.54486	4.24311	-0.73754	0.89727	0.34068	FALSE	none
SO_1146	2.54486	4.24311	-0.73754	0.89727	0.34068	FALSE	none
SO_1373	1.69657	2.82874	-0.73754	0.91605	0.34565	FALSE	none
SO_t038	1.69657	2.82874	-0.73754	0.91605	0.34565	FALSE	none
SO_0198	16.0232	26.6963	-0.73648	0.74418	0.29752	FALSE	none
SO_2238	12.63	21.0388	-0.73619	0.7716	0.30557	FALSE	none
SO_2270	20.1703	33.5913	-0.73585	0.71311	0.28765	FALSE	none
SO_3019	20.0761	33.4145	-0.735	0.71216	0.28754	FALSE	none
SO_3681	656.667	1092.96	-0.735	0.034778	0.021953	FALSE	none
SO_3596	11.6875	19.4476	-0.73463	0.77778	0.30763	FALSE	none
SO_1812	43.3568	72.1329	-0.7344	0.58617	0.24657	FALSE	none
SO_3178	97.3643	161.592	-0.73089	0.40369	0.18284	FALSE	none
SO_0859	284.647	472.4	-0.73084	0.15316	0.080004	FALSE	none
SO_4492	140.91	233.725	-0.73004	0.3124	0.1474	FALSE	none
SO_1890	6.50352	10.7846	-0.72968	0.8278	0.3233	FALSE	none
SO_3189	161.551	267.847	-0.72942	0.27744	0.13321	FALSE	none
SO_3020	5.65523	9.37021	-0.72849	0.83804	0.32553	FALSE	none
SO_2573	40.3407	66.829	-0.72824	0.5845	0.246	FALSE	none
SO_1883	3.20463	5.30389	-0.72689	0.87646	0.33608	FALSE	none
SO_t011	1.60232	2.65195	-0.72689	0.91247	0.34454	FALSE	none
SO_2510	144.303	238.322	-0.72381	0.28745	0.1371	FALSE	none
SO_4650	2.35635	3.88952	-0.72304	0.89137	0.33976	FALSE	none
SO_4178	37.6073	62.0555	-0.72255	0.58418	0.24593	FALSE	none
SO_4475	21.1129	34.8289	-0.72216	0.68104	0.27791	FALSE	none
SO_1613	13.1955	21.746	-0.7207	0.74299	0.29714	FALSE	none
SO_0613	7.72882	12.7293	-0.71984	0.80084	0.31492	FALSE	none
SO_0779	237.708	390.19	-0.71498	0.14972	0.078505	FALSE	none
SO_0473	6.03225	9.9006	-0.71482	0.81835	0.32052	FALSE	none
SO_0981	0	1.23757	-0.71482	0.93528	0.3509	FALSE	none
SO_2565	40.7177	66.829	-0.71482	0.55071	0.23434	FALSE	none
SO_3686	0	1.23757	-0.71482	0.93528	0.3509	FALSE	none
SO_4143	0	1.23757	-0.71482	0.93528	0.3509	FALSE	none
SO_4769	0	1.23757	-0.71482	0.93528	0.3509	FALSE	none
SO_3046	34.4027	56.398	-0.71312	0.57961	0.24446	FALSE	none
SO_2717	9.70815	15.9117	-0.71282	0.76815	0.3046	FALSE	none
SO_1402	17.1542	28.1106	-0.71255	0.69471	0.28247	FALSE	none
SO_1712	15.6461	25.6355	-0.71233	0.70744	0.28625	FALSE	none
SO_2018	224.796	368.09	-0.71145	0.15269	0.079801	FALSE	none
SO_2589	4.42993	7.24865	-0.71043	0.83999	0.32596	FALSE	none
SO_3802	27.9934	45.7903	-0.70995	0.6108	0.25551	FALSE	none
SO_1063	3.6759	6.01108	-0.70953	0.85333	0.32993	FALSE	none
SO_2256	40.8119	66.6522	-0.70766	0.53357	0.22907	FALSE	none
SO_0003	39.9637	65.2379	-0.70702	0.53638	0.22966	FALSE	none
SO_1342	109.052	177.68	-0.70427	0.29965	0.14206	FALSE	none
SO_3154	165.981	270.322	-0.70366	0.19915	0.099954	FALSE	none
SO_1162	48.5408	79.028	-0.70317	0.48631	0.21207	FALSE	none
SO_0240	235.823	383.825	-0.70274	0.12399	0.066625	FALSE	none
SO_3038	4.24143	6.89506	-0.70101	0.83506	0.3249	FALSE	none
SO_4477	19.7933	32.1769	-0.70101	0.65285	0.26888	FALSE	none
SO_1780	17.6255	28.641	-0.70042	0.67023	0.27465	FALSE	none
SO_0073	8.3886	13.6133	-0.69852	0.76663	0.30436	FALSE	none
SO_2133	3.48739	5.65748	-0.69801	0.84784	0.32817	FALSE	none
SO_0220	579.567	940.203	-0.698	0.013334	0.0094837	FALSE	none
SO_3516	47.4097	76.9064	-0.69792	0.47905	0.20947	FALSE	none
SO_1171	9.04837	14.6741	-0.69754	0.75667	0.30098	FALSE	none
SO_4004	4.80695	7.77904	-0.69447	0.81846	0.32052	FALSE	none
SO_0604	335.732	543.118	-0.69396	0.05438	0.032533	FALSE	none
SO_1067	10.7449	17.326	-0.68928	0.72449	0.29129	FALSE	none
SO_0645	1.31955	2.12156	-0.68507	0.89961	0.34123	FALSE	none
SO_2653	1.31955	2.12156	-0.68507	0.89961	0.34123	FALSE	none
SO_4794	0	1.06078	-0.68507	0.92892	0.34959	FALSE	none
SO_t103	3.95866	6.36467	-0.68507	0.82703	0.32323	FALSE	none
SO_0561	45.1476	72.4865	-0.68306	0.45607	0.20177	FALSE	none
SO_1006	30.067	48.2654	-0.68281	0.54253	0.23168	FALSE	none
SO_1658	7.82307	12.5525	-0.68217	0.75534	0.30075	FALSE	none
SO_0740	227.623	364.731	-0.68019	0.08962	0.050417	FALSE	none
SO_2910	27.6164	44.1991	-0.67849	0.55117	0.23441	FALSE	none
SO_0632	30.1612	48.2654	-0.67829	0.53298	0.22894	FALSE	none
SO_0313	14.0438	22.4531	-0.67698	0.66858	0.27424	FALSE	none
SO_2268	209.809	335.206	-0.67597	0.096342	0.053608	FALSE	none
SO_1841	27.2394	43.4919	-0.67505	0.54738	0.23342	FALSE	none
SO_4378	35.8165	57.1052	-0.673	0.48603	0.212	FALSE	none
SO_0890	33.8372	53.9229	-0.67229	0.49692	0.2161	FALSE	none
SO_1148	60.134	95.8236	-0.6722	0.36492	0.16758	FALSE	none
SO_3813	27.9934	44.5527	-0.67043	0.53311	0.22894	FALSE	none
SO_3577	404.821	643.716	-0.66914	0.017092	0.011775	FALSE	none
SO_1641	159.855	254.056	-0.66839	0.13272	0.070619	FALSE	none
SO_2269	36.382	57.8124	-0.66815	0.47277	0.20754	FALSE	none
SO_A0151	1.2253	1.94476	-0.66646	0.89437	0.34068	FALSE	none
SO_0160	37.3245	59.2268	-0.66613	0.46299	0.20409	FALSE	none
SO_1686	32.8946	52.1549	-0.66495	0.48853	0.21297	FALSE	none
SO_4687	38.6441	61.1715	-0.66261	0.44808	0.19896	FALSE	none
SO_3692	3.01612	4.7735	-0.66235	0.83197	0.32444	FALSE	none
SO_0400	1.79082	2.82874	-0.65954	0.86852	0.33384	FALSE	none
SO_3927	348.928	551.074	-0.65932	0.020705	0.013931	FALSE	none
SO_1039	11.7817	18.5636	-0.65593	0.66626	0.27358	FALSE	none
SO_4231	4.7127	7.42545	-0.65593	0.78503	0.31004	FALSE	none
SO_0112	25.26	39.7792	-0.65516	0.52634	0.22659	FALSE	none
SO_2029	8.20009	12.9061	-0.65435	0.71717	0.28887	FALSE	none
SO_4151	8.20009	12.9061	-0.65435	0.71717	0.28887	FALSE	none
SO_3223	84.8285	133.481	-0.65402	0.24329	0.1192	FALSE	none
SO_0925	11.5932	18.21	-0.65145	0.66281	0.27251	FALSE	none
SO_3086	44.0166	69.1274	-0.65121	0.39504	0.17953	FALSE	none
SO_1059	50.8029	79.7352	-0.65031	0.35903	0.16507	FALSE	none
SO_0766	10.9335	17.1492	-0.6494	0.6693	0.27439	FALSE	none
SO_1605	24.0347	37.6576	-0.64782	0.52384	0.2257	FALSE	none
SO_0576	342.047	535.693	-0.64721	0.015899	0.011025	FALSE	none
SO_4658	39.3039	61.5251	-0.6465	0.41245	0.18622	FALSE	none
SO_3808	24.9773	39.072	-0.64552	0.51182	0.22142	FALSE	none
SO_A0052	0	0	-0.64443	0.92102	0.34711	FALSE	none
SO_1200	498.038	778.434	-0.64432	0.0032342	0.0026433	FALSE	none
SO_3953	28.1819	44.0223	-0.64346	0.48225	0.21064	FALSE	none
SO_2200	30.9153	48.2654	-0.64267	0.4603	0.20307	FALSE	none
SO_2088	28.0877	43.8455	-0.64249	0.48126	0.21027	FALSE	none
SO_3690	11.2162	17.5028	-0.642	0.65565	0.26992	FALSE	none
SO_1546	7.82307	12.1989	-0.64095	0.70841	0.28657	FALSE	none
SO_0127	52.3109	81.5031	-0.63974	0.33114	0.15463	FALSE	none
SO_4463	14.4208	22.4531	-0.63876	0.60848	0.25461	FALSE	none
SO_2345	290.868	452.422	-0.63731	0.020654	0.013908	FALSE	none
SO_0808	60.134	93.5253	-0.63718	0.2925	0.139	FALSE	none
SO_0407	285.589	444.112	-0.63698	0.021671	0.01447	FALSE	none
SO_2586	23.6577	36.7736	-0.63636	0.50774	0.22013	FALSE	none
SO_2980	5.46673	8.48623	-0.63445	0.74836	0.29876	FALSE	none
SO_1337	108.863	168.841	-0.63314	0.15017	0.078716	FALSE	none
SO_3915	144.397	223.824	-0.63233	0.096408	0.053615	FALSE	none
SO_0004	196.048	303.736	-0.63161	0.052064	0.031352	FALSE	none
SO_4270	20.5474	31.8233	-0.63113	0.5287	0.22736	FALSE	none
SO_2074	10.7449	16.6189	-0.62916	0.64622	0.26659	FALSE	none
SO_2922	56.0811	86.6302	-0.62736	0.29099	0.13841	FALSE	none
SO_4259	1.60232	2.47515	-0.62736	0.85835	0.33114	FALSE	none
SO_4679	49.012	75.6688	-0.62656	0.32212	0.15113	FALSE	none
SO_1479	20.7359	32.0001	-0.62595	0.51861	0.22368	FALSE	none
SO_2070	11.6875	18.0332	-0.62569	0.62762	0.26041	FALSE	none
SO_4045	5.27822	8.13263	-0.62367	0.74256	0.29704	FALSE	none
SO_1685	3.6759	5.65748	-0.62206	0.78274	0.30936	FALSE	none
SO_3756	22.0554	33.9449	-0.62206	0.49938	0.21711	FALSE	none
SO_0666	4.7127	7.24865	-0.62116	0.75407	0.30051	FALSE	none
SO_1420	4.7127	7.24865	-0.62116	0.75407	0.30051	FALSE	none
SO_1486	4.7127	7.24865	-0.62116	0.75407	0.30051	FALSE	none
SO_0445	32.4233	49.8566	-0.62075	0.41052	0.18552	FALSE	none
SO_3185	117.629	180.686	-0.61924	0.11495	0.062211	FALSE	none
SO_1411	1.03679	1.59117	-0.61796	0.88181	0.3376	FALSE	none
SO_4281	30.067	46.1439	-0.61796	0.42332	0.19031	FALSE	none
SO_R0052	29.4072	45.0831	-0.61642	0.42586	0.19102	FALSE	none
SO_1297	68.0513	104.133	-0.61373	0.22128	0.10984	FALSE	none
SO_0230	601.528	920.048	-0.61308	0.00026606	0.00026233	FALSE	none
SO_2180	40.3407	61.7019	-0.61308	0.34521	0.15997	FALSE	none
SO_2813	55.0443	84.1551	-0.61246	0.26913	0.12973	FALSE	none
SO_3676	25.4486	38.8952	-0.61201	0.4517	0.20023	FALSE	none
SO_4599	90.1067	137.548	-0.61022	0.1541	0.080402	FALSE	none
SO_1501	29.7842	45.4367	-0.60931	0.41107	0.18565	FALSE	none
SO_0017	61.8306	94.2325	-0.6079	0.23395	0.11548	FALSE	none
SO_0659	1.50806	2.29835	-0.6079	0.85254	0.3297	FALSE	none
SO_2127	9.04837	13.7901	-0.6079	0.64889	0.26748	FALSE	none
SO_3146	288.04	438.985	-0.6079	0.010189	0.0074508	FALSE	none
SO_3938	6.03225	9.19341	-0.6079	0.71007	0.28709	FALSE	none
SO_4295	1.50806	2.29835	-0.6079	0.85254	0.3297	FALSE	none
SO_3856	22.998	35.0057	-0.60608	0.46507	0.20478	FALSE	none
SO_4327	50.9914	77.6136	-0.60606	0.27664	0.13286	FALSE	none
SO_1399	6.97479	10.6078	-0.6049	0.68624	0.27953	FALSE	none
SO_4577	3.48739	5.30389	-0.6049	0.77515	0.30675	FALSE	none
SO_2801	34.3084	52.1549	-0.60424	0.36919	0.16925	FALSE	none
SO_3917	85.394	129.769	-0.60373	0.15582	0.081142	FALSE	none
SO_4271	11.4047	17.326	-0.60331	0.60348	0.25271	FALSE	none
SO_4481	6.40927	9.7238	-0.60136	0.69507	0.28254	FALSE	none
SO_3209	179.365	272.09	-0.60118	0.037973	0.02378	FALSE	none
SO_4290	6.88054	10.431	-0.60028	0.68354	0.27872	FALSE	none
SO_1711	4.9012	7.42545	-0.59934	0.72998	0.29297	FALSE	none
SO_3731	12.7243	19.2708	-0.59883	0.57747	0.24395	FALSE	none
SO_4133	557.795	844.556	-0.59846	0.00022044	0.00021927	FALSE	none
SO_0826	89.1642	134.896	-0.59731	0.13824	0.072993	FALSE	none
SO_3158	44.4878	67.1826	-0.59468	0.29081	0.13837	FALSE	none
SO_1663	11.5932	17.5028	-0.59431	0.58926	0.24755	FALSE	none
SO_2679	3.86441	5.83428	-0.59431	0.75526	0.30075	FALSE	none
SO_0084	151.56	228.775	-0.59403	0.050695	0.030655	FALSE	none
SO_3770	68.5226	103.426	-0.59395	0.18877	0.095479	FALSE	none
SO_0980	37.6073	56.7516	-0.59365	0.32978	0.15427	FALSE	none
SO_0915	43.5453	65.5915	-0.59099	0.29008	0.1381	FALSE	none
SO_0842	1516.73	2284.56	-0.59095	4.0984e-10	7.8142e-10	FALSE	none
SO_3079	134.406	202.432	-0.59084	0.062928	0.03691	FALSE	none
SO_2071	26.2968	39.6024	-0.5907	0.41056	0.18552	FALSE	none
SO_4556	13.8553	20.862	-0.59044	0.54995	0.23416	FALSE	none
SO_2985	14.7979	22.2763	-0.59012	0.53626	0.22966	FALSE	none
SO_0806	25.7313	38.7184	-0.58949	0.41379	0.18667	FALSE	none
SO_0520	86.9021	130.653	-0.58827	0.13157	0.070127	FALSE	none
SO_3027	13.7611	20.6852	-0.588	0.54813	0.23355	FALSE	none
SO_0501	28.8417	43.3151	-0.58671	0.38261	0.17459	FALSE	none
SO_1113	33.0831	49.6798	-0.58656	0.3495	0.16144	FALSE	none
SO_0773	1.41381	2.12156	-0.58554	0.84614	0.32772	FALSE	none
SO_1835	4.7127	7.07186	-0.58554	0.72314	0.29085	FALSE	none
SO_2681	3.29889	4.9503	-0.58554	0.76692	0.3044	FALSE	none
SO_3505	18.3795	27.5802	-0.58554	0.48415	0.21136	FALSE	none
SO_3543	0	1.41437	-0.58554	0.87411	0.33575	FALSE	none
SO_4499	0	0	-0.58554	0.9108	0.34408	FALSE	none
SO_t056	0	0	-0.58554	0.9108	0.34408	FALSE	none
SO_1957	11.2162	16.7957	-0.5825	0.58102	0.24473	FALSE	none
SO_4025	21.4899	32.1769	-0.58237	0.44472	0.19785	FALSE	none
SO_3837	251.752	376.93	-0.58229	0.008875	0.0065924	FALSE	none
SO_2075	6.03225	9.01662	-0.57989	0.68319	0.27865	FALSE	none
SO_1989	183.135	273.681	-0.57958	0.02438	0.016002	FALSE	none
SO_2012	37.5131	56.0445	-0.57918	0.30771	0.14549	FALSE	none
SO_1161	120.268	179.448	-0.57732	0.066175	0.038586	FALSE	none
SO_0314	16.4944	24.5747	-0.57519	0.49343	0.21475	FALSE	none
SO_1953	6.40927	9.547	-0.57489	0.66915	0.27439	FALSE	none
SO_3259	81.3411	121.106	-0.57421	0.12711	0.068048	FALSE	none
SO_2512	30.067	44.7295	-0.57305	0.35193	0.16227	FALSE	none
SO_2666	7.72882	11.4918	-0.57228	0.63617	0.26327	FALSE	none
SO_1149	61.3593	91.2269	-0.57218	0.18241	0.09287	FALSE	none
SO_2525	14.9864	22.2763	-0.57186	0.50952	0.22067	FALSE	none
SO_4528	4.99546	7.42545	-0.57186	0.70335	0.28489	FALSE	none
SO_3649	224.324	333.261	-0.57107	0.010515	0.0076435	FALSE	none
SO_1468	64.7524	96.1772	-0.57076	0.16891	0.086871	FALSE	none
SO_4613	8.57711	12.7293	-0.56959	0.61534	0.25639	FALSE	none
SO_1640	57.2121	84.8623	-0.5688	0.1933	0.097542	FALSE	none
SO_3052	166.924	247.515	-0.56833	0.026053	0.016953	FALSE	none
SO_3659	9.89666	14.6741	-0.56826	0.58786	0.24722	FALSE	none
SO_1201	48.5408	71.9561	-0.56792	0.22957	0.11357	FALSE	none
SO_A0142	1.79082	2.65195	-0.56643	0.81668	0.32006	FALSE	none
SO_3303	6.69203	9.9006	-0.56507	0.65275	0.26888	FALSE	none
SO_0427	101.323	149.747	-0.56356	0.078602	0.044922	FALSE	none
SO_1168	30.6325	45.2599	-0.56317	0.33295	0.15533	FALSE	none
SO_1781	10.6507	15.7349	-0.56302	0.5679	0.2403	FALSE	none
SO_2849	11.9702	17.6796	-0.56264	0.54439	0.23234	FALSE	none
SO_3716	56.7409	83.8015	-0.56259	0.18683	0.094734	FALSE	none
SO_4250	17.2485	25.4587	-0.56169	0.46556	0.20494	FALSE	none
SO_0735	13.6668	20.1548	-0.56045	0.51443	0.22235	FALSE	none
SO_2117	5.27822	7.77904	-0.55954	0.68457	0.27899	FALSE	none
SO_2916	171.919	253.349	-0.5594	0.020358	0.013721	FALSE	none
SO_2259	17.5312	25.8123	-0.55813	0.45721	0.2021	FALSE	none
SO_0225	2409.79	3545.12	-0.55693	1.9547e-18	5.9948e-18	FALSE	none
SO_3965	8.29434	12.1989	-0.55656	0.60744	0.25424	FALSE	none
SO_3645	44.0166	64.7075	-0.55589	0.2357	0.11631	FALSE	none
SO_4659	35.251	51.8013	-0.55533	0.28782	0.13723	FALSE	none
SO_1458	72.4813	106.431	-0.55424	0.12627	0.067714	FALSE	none
SO_3175	275.504	404.51	-0.5541	0.0028588	0.0023674	FALSE	none
SO_4603	49.8603	73.1937	-0.55383	0.20421	0.10227	FALSE	none
SO_0357	40.6234	59.5804	-0.55253	0.25	0.12196	FALSE	none
SO_0284	10.3679	15.2045	-0.55237	0.56097	0.23767	FALSE	none
SO_2007	125.64	184.045	-0.55076	0.042007	0.026028	FALSE	none
SO_2109	33.4601	48.9726	-0.54953	0.29234	0.13898	FALSE	none
SO_4539	38.1728	55.8677	-0.54947	0.26062	0.12643	FALSE	none
SO_0522	36.759	53.7461	-0.54806	0.26772	0.12919	FALSE	none
SO_2197	105.093	153.636	-0.54785	0.06076	0.035878	FALSE	none
SO_2068	7.25755	10.6078	-0.54757	0.6219	0.25872	FALSE	none
SO_2511	65.695	96.0004	-0.54726	0.13752	0.07276	FALSE	none
SO_2040	82.7549	120.929	-0.54724	0.095533	0.053233	FALSE	none
SO_3857	17.9082	26.1659	-0.54706	0.43788	0.19547	FALSE	none
SO_4219	73.3295	107.139	-0.54701	0.11639	0.062905	FALSE	none
SO_3114	30.2555	44.1991	-0.54682	0.31294	0.14748	FALSE	none
SO_0575	56.6466	82.7407	-0.54661	0.16711	0.086054	FALSE	none
SO_1933	564.769	824.048	-0.54507	1.1721e-05	1.4052e-05	FALSE	none
SO_2443	2.54486	3.71272	-0.54489	0.76857	0.3046	FALSE	none
SO_4302	0	1.23757	-0.54489	0.8651	0.33277	FALSE	none
SO_4423	0	1.23757	-0.54489	0.8651	0.33277	FALSE	none
SO_4077	8.85987	12.9061	-0.5427	0.58067	0.24465	FALSE	none
SO_4124	48.8235	71.0721	-0.54171	0.19347	0.097597	FALSE	none
SO_0007	173.898	252.996	-0.54087	0.013889	0.0098388	FALSE	none
SO_3280	28.9359	42.0775	-0.54019	0.31474	0.14818	FALSE	none
SO_4474	3.77016	5.48069	-0.53973	0.71635	0.28875	FALSE	none
SO_3542	138.176	200.841	-0.53954	0.027739	0.017932	FALSE	none
SO_1753	7.06904	10.2542	-0.53663	0.61581	0.25652	FALSE	none
SO_3171	282.29	409.46	-0.53654	0.0015126	0.0013181	FALSE	none
SO_t014	4.14717	6.01108	-0.5355	0.69984	0.28405	FALSE	none
SO_0872	75.7801	109.791	-0.53486	0.098744	0.05481	FALSE	none
SO_2708	62.1133	89.9894	-0.53485	0.13498	0.071586	FALSE	none
SO_3841	9.51964	13.7901	-0.53466	0.55824	0.23677	FALSE	none
SO_2741	37.2303	53.9229	-0.53442	0.24663	0.12065	FALSE	none
SO_2808	15.2691	22.0995	-0.5334	0.45687	0.20201	FALSE	none
SO_4621	3.29889	4.7735	-0.53307	0.72924	0.2929	FALSE	none
SO_0341	71.7272	103.779	-0.53293	0.10638	0.058291	FALSE	none
SO_3059	99.7206	144.266	-0.53277	0.056813	0.033787	FALSE	none
SO_0612	112.445	162.653	-0.53258	0.043004	0.026552	FALSE	none
SO_2513	41.943	60.6412	-0.53187	0.21562	0.10737	FALSE	none
SO_0673	23.8462	34.4753	-0.5318	0.35039	0.16171	FALSE	none
SO_3598	34.8739	50.387	-0.5309	0.25761	0.12528	FALSE	none
SO_0767	15.1749	21.9228	-0.53074	0.45503	0.20148	FALSE	none
SO_4309	67.9571	98.122	-0.52995	0.11312	0.061429	FALSE	none
SO_3176	87.8446	126.763	-0.52911	0.071008	0.041116	FALSE	none
SO_0646	1.2253	1.76796	-0.52895	0.83109	0.32418	FALSE	none
SO_0506	87.3734	126.056	-0.5288	0.071533	0.041345	FALSE	none
SO_1880	148.45	214.1	-0.52831	0.018668	0.01269	FALSE	none
SO_0971	7.72882	11.1382	-0.52719	0.59041	0.24796	FALSE	none
SO_4018	14.9864	21.5692	-0.52532	0.4513	0.20011	FALSE	none
SO_3334	13.6668	19.6244	-0.52197	0.46803	0.20585	FALSE	none
SO_4418	16.8714	24.2211	-0.52168	0.41971	0.18896	FALSE	none
SO_1224	18.4738	26.5195	-0.52157	0.39833	0.18075	FALSE	none
SO_3751	9.6139	13.7901	-0.52044	0.54114	0.23132	FALSE	none
SO_4462	44.8649	64.3539	-0.52044	0.18679	0.094734	FALSE	none
SO_3014	5.18396	7.42545	-0.51842	0.65192	0.26866	FALSE	none
SO_1877	69.3709	99.3596	-0.51833	0.098813	0.054829	FALSE	none
SO_1014	58.5317	83.8015	-0.51776	0.1289	0.068846	FALSE	none
SO_2102	16.3059	23.3371	-0.51723	0.42225	0.18989	FALSE	none
SO_1061	51.9339	74.2545	-0.5158	0.15056	0.078844	FALSE	none
SO_3126	15.8347	22.6299	-0.51515	0.42655	0.19127	FALSE	none
SO_3826	11.876	16.9725	-0.51515	0.49109	0.2139	FALSE	none
SO_0259	226.963	324.245	-0.51462	0.0025728	0.0021508	FALSE	none
SO_0568	29.9727	42.7847	-0.51344	0.2719	0.1309	FALSE	none
SO_4029	29.1245	41.5471	-0.51252	0.27765	0.13327	FALSE	none
SO_0192	15.7404	22.4531	-0.51244	0.42473	0.19073	FALSE	none
SO_4583	257.973	367.913	-0.51215	0.0012187	0.0010742	FALSE	none
SO_0606	207.453	295.78	-0.51174	0.0036912	0.0029848	FALSE	none
SO_3877	2.35635	3.35913	-0.51154	0.7569	0.30098	FALSE	none
SO_0359	228.283	325.305	-0.51097	0.0022754	0.0019225	FALSE	none
SO_3708	10.1794	14.4973	-0.51013	0.51846	0.22368	FALSE	none
SO_0602	143.926	204.907	-0.50964	0.01505	0.010525	FALSE	none
SO_3101	84.3572	120.045	-0.50899	0.062282	0.036613	FALSE	none
SO_1570	27.7106	39.4256	-0.50869	0.28495	0.13615	FALSE	none
SO_3228	82.6607	117.57	-0.50824	0.06447	0.037689	FALSE	none
SO_2930	8.57711	12.1989	-0.50819	0.55143	0.23445	FALSE	none
SO_2621	53.6305	76.1992	-0.50672	0.13493	0.071581	FALSE	none
SO_4225	98.9666	140.553	-0.5061	0.041952	0.026004	FALSE	none
SO_3608	13.5726	19.2708	-0.50572	0.4509	0.19998	FALSE	none
SO_2933	24.7888	35.1825	-0.50517	0.30759	0.14547	FALSE	none
SO_1192	14.3266	20.3316	-0.50503	0.43779	0.19547	FALSE	none
SO_1939	17.7197	25.1051	-0.50262	0.38533	0.17563	FALSE	none
SO_0119	115.744	163.89	-0.5018	0.02619	0.017014	FALSE	none
SO_2143	16.8714	23.8675	-0.50046	0.39443	0.17936	FALSE	none
SO_3337	36.382	51.4477	-0.49988	0.21043	0.10508	FALSE	none
SO_3747	84.1687	118.984	-0.49941	0.0565	0.033626	FALSE	none
SO_2330	198.97	280.753	-0.49675	0.0031608	0.0025919	FALSE	none
SO_3210	101.417	143.028	-0.496	0.034769	0.021953	FALSE	none
SO_0287	64.5639	91.0501	-0.49593	0.092067	0.051574	FALSE	none
SO_3506	26.5796	37.4808	-0.49583	0.27965	0.13402	FALSE	none
SO_1294	13.6668	19.2708	-0.49574	0.4381	0.19552	FALSE	none
SO_3782	90.7665	127.824	-0.49392	0.044731	0.027452	FALSE	none
SO_0662	0	0	-0.49243	0.89671	0.34068	FALSE	none
SO_0689	0	0	-0.49243	0.89671	0.34068	FALSE	none
SO_0962	5.27822	7.42545	-0.49243	0.62714	0.26035	FALSE	none
SO_1616	0	0	-0.49243	0.89671	0.34068	FALSE	none
SO_2063	1.50806	2.12156	-0.49243	0.79514	0.31317	FALSE	none
SO_3009	0	0	-0.49243	0.89671	0.34068	FALSE	none
SO_3459	8.29434	11.6686	-0.49243	0.54257	0.23168	FALSE	none
SO_3854	0	1.06078	-0.49243	0.85433	0.33015	FALSE	none
SO_4390	0	0	-0.49243	0.89671	0.34068	FALSE	none
SO_4530	0	0	-0.49243	0.89671	0.34068	FALSE	none
SO_4774	0	0	-0.49243	0.89671	0.34068	FALSE	none
SO_m032	0	1.06078	-0.49243	0.85433	0.33015	FALSE	none
SO_m033	0	0	-0.49243	0.89671	0.34068	FALSE	none
SO_2626	520.847	732.644	-0.49225	1.3734e-06	1.8419e-06	FALSE	none
SO_3892	79.3618	111.559	-0.49128	0.058916	0.034899	FALSE	none
SO_2295	31.9521	44.9063	-0.49101	0.23043	0.11388	FALSE	none
SO_3533	78.8905	110.851	-0.4907	0.059317	0.035105	FALSE	none
SO_2248	204.719	287.471	-0.48977	0.0023275	0.0019612	FALSE	none
SO_2749	120.551	168.841	-0.48602	0.018404	0.012537	FALSE	none
SO_2820	26.7681	37.4808	-0.48564	0.26623	0.12864	FALSE	none
SO_4461	6.31501	8.83982	-0.48523	0.58884	0.24748	FALSE	none
SO_3386	42.5085	59.4036	-0.4828	0.1584	0.082295	FALSE	none
SO_2594	68.3341	95.2932	-0.47977	0.071694	0.041423	FALSE	none
SO_4193	24.129	33.5913	-0.47732	0.28179	0.13493	FALSE	none
SO_0737	11.6875	16.2653	-0.47683	0.4533	0.20083	FALSE	none
SO_0972	8.76561	12.1989	-0.47683	0.51605	0.22282	FALSE	none
SO_4172	11.3105	15.7349	-0.47631	0.46014	0.20307	FALSE	none
SO_3190	399.071	555.141	-0.47621	1.1369e-05	1.366e-05	FALSE	none
SO_2714	7.25755	10.0774	-0.47357	0.55158	0.23445	FALSE	none
SO_2597	165.416	229.658	-0.47339	0.0044568	0.0035335	FALSE	none
SO_1204	1042.17	1446.72	-0.47321	8.9992e-13	2.0403e-12	FALSE	none
SO_4069	18.4738	25.6355	-0.47266	0.34115	0.15855	FALSE	none
SO_0110	120.834	167.603	-0.47203	0.014762	0.010364	FALSE	none
SO_2214	44.4878	61.7019	-0.4719	0.13894	0.073314	FALSE	none
SO_0006	6.50352	9.01662	-0.47137	0.57108	0.24151	FALSE	none
SO_2744	10.8392	15.0277	-0.47137	0.4646	0.20463	FALSE	none
SO_1237	52.0282	71.9561	-0.46782	0.10628	0.058267	FALSE	none
SO_1109	45.5246	62.9395	-0.46732	0.1304	0.069526	FALSE	none
SO_2523	1.79082	2.47515	-0.46689	0.76397	0.30338	FALSE	none
SO_4307	20.7359	28.641	-0.46595	0.30587	0.1447	FALSE	none
SO_3222	49.2005	67.8898	-0.46452	0.11358	0.061637	FALSE	none
SO_4472	47.4097	65.4147	-0.46443	0.12029	0.064856	FALSE	none
SO_1796	494.644	682.434	-0.4643	5.141e-07	7.2445e-07	FALSE	none
SO_A0094	3.20463	4.41991	-0.46386	0.6859	0.27947	FALSE	none
SO_1813	13.8553	19.094	-0.46268	0.39916	0.18104	FALSE	none
SO_4476	9.23688	12.7293	-0.46268	0.49119	0.2139	FALSE	none
SO_1223	21.3014	29.3482	-0.46232	0.29545	0.14024	FALSE	none
SO_1612	19.5106	26.873	-0.4619	0.31623	0.14872	FALSE	none
SO_3476	17.7197	24.3979	-0.4614	0.33897	0.15768	FALSE	none
SO_0358	69.0881	95.1165	-0.46126	0.058926	0.034899	FALSE	none
SO_0207	21.9612	30.2322	-0.46113	0.28681	0.13692	FALSE	none
SO_4260	1.41381	1.94476	-0.46001	0.78645	0.31021	FALSE	none
SO_0360	236.389	325.129	-0.45985	0.00045669	0.00043328	FALSE	none
SO_3640	15.1749	20.862	-0.45919	0.37389	0.17115	FALSE	none
SO_2129	8.10584	11.1382	-0.45848	0.5151	0.22248	FALSE	none
SO_4555	67.58	92.8181	-0.45781	0.059796	0.035362	FALSE	none
SO_0433	241.856	332.024	-0.45714	0.00036183	0.0003483	FALSE	none
SO_2136	59.2857	81.3263	-0.45604	0.076752	0.043959	FALSE	none
SO_4686	38.9269	53.3925	-0.45587	0.15139	0.0792	FALSE	none
SO_3192	36.382	49.8566	-0.45456	0.16425	0.084809	FALSE	none
SO_2501	10.8392	14.8509	-0.45429	0.44747	0.19876	FALSE	none
SO_3354	106.601	146.034	-0.45408	0.01715	0.011805	FALSE	none
SO_A0150	83.0377	113.68	-0.45314	0.03504	0.022093	FALSE	none
SO_2422	16.3059	22.2763	-0.45012	0.34713	0.16049	FALSE	none
SO_0652	1.03679	1.41437	-0.44803	0.81178	0.31829	FALSE	none
SO_1447	1.03679	1.41437	-0.44803	0.81178	0.31829	FALSE	none
SO_1837	6.22076	8.48623	-0.44803	0.55968	0.23733	FALSE	none
SO_2682	22.8094	31.1162	-0.44803	0.26401	0.12765	FALSE	none
SO_A0078	74.6491	101.835	-0.44803	0.043308	0.026698	FALSE	none
SO_0815	128.939	175.736	-0.44671	0.0077367	0.0058246	FALSE	none
SO_3733	462.598	629.925	-0.44542	4.2006e-07	5.9887e-07	FALSE	none
SO_2216	80.7756	109.967	-0.44508	0.034404	0.02176	FALSE	none
SO_2312	54.95	74.7849	-0.44463	0.080749	0.046049	FALSE	none
SO_1179	20.9244	28.4642	-0.44397	0.28053	0.1344	FALSE	none
SO_2261	22.6209	30.7626	-0.44352	0.26139	0.12669	FALSE	none
SO_1185	104.622	142.144	-0.44217	0.015422	0.010751	FALSE	none
SO_0718	10.9335	14.8509	-0.4418	0.43325	0.19379	FALSE	none
SO_3682	820.574	1113.64	-0.44058	9.7872e-12	2.0957e-11	FALSE	none
SO_4343	160.232	217.283	-0.43941	0.0025672	0.0021473	FALSE	none
SO_2262	44.5821	60.2876	-0.4354	0.10876	0.059409	FALSE	none
SO_3677	8.10584	10.9614	-0.4354	0.49407	0.21492	FALSE	none
SO_4097	27.3336	36.9504	-0.43491	0.20874	0.10436	FALSE	none
SO_1158	46.1844	62.4091	-0.43435	0.10186	0.056172	FALSE	none
SO_0245	715.293	965.662	-0.43298	1.0552e-10	2.0821e-10	FALSE	none
SO_4342	10.0852	13.6133	-0.43278	0.44312	0.19737	FALSE	none
SO_2445	7.72882	10.431	-0.43256	0.50178	0.21803	FALSE	none
SO_3413	50.3316	67.8898	-0.43173	0.085967	0.048483	FALSE	none
SO_3162	11.4047	15.3813	-0.43154	0.41356	0.18667	FALSE	none
SO_4226	8.01158	10.7846	-0.42881	0.49072	0.21381	FALSE	none
SO_4688	28.3704	38.188	-0.42873	0.1946	0.098077	FALSE	none
SO_2906	14.9864	20.1548	-0.42747	0.34459	0.15982	FALSE	none
SO_2023	9.6139	12.9061	-0.42486	0.44664	0.19854	FALSE	none
SO_1905	0	0	-0.42204	0.84109	0.32623	FALSE	none
SO_2771	30.3498	40.6632	-0.42204	0.17386	0.089242	FALSE	none
SO_3522	0	0	-0.42204	0.84109	0.32623	FALSE	none
SO_1635	84.9228	113.68	-0.42076	0.022564	0.014965	FALSE	none
SO_1077	19.4163	25.9891	-0.42064	0.27537	0.13234	FALSE	none
SO_1548	28.5589	38.188	-0.41918	0.18459	0.093775	FALSE	none
SO_1382	31.0095	41.3704	-0.41589	0.16404	0.084752	FALSE	none
SO_0317	12.7243	16.9725	-0.41561	0.37244	0.17054	FALSE	none
SO_0871	12.0645	16.0885	-0.41526	0.3848	0.17545	FALSE	none
SO_1543	12.0645	16.0885	-0.41526	0.3848	0.17545	FALSE	none
SO_1255	71.7272	95.6468	-0.4152	0.034056	0.021557	FALSE	none
SO_2011	19.5106	25.9891	-0.41365	0.26755	0.12919	FALSE	none
SO_4078	101.417	135.072	-0.41343	0.011438	0.0082578	FALSE	none
SO_3123	102.925	137.017	-0.41276	0.010738	0.0077982	FALSE	none
SO_1293	17.5312	23.3371	-0.4127	0.29237	0.13898	FALSE	none
SO_1495	2.92187	3.88952	-0.4127	0.6673	0.27386	FALSE	none
SO_2683	2.92187	3.88952	-0.4127	0.6673	0.27386	FALSE	none
SO_4091	77.6652	103.249	-0.41079	0.026106	0.016973	FALSE	none
SO_3656	23.5635	31.293	-0.40929	0.2191	0.10889	FALSE	none
SO_3107	12.253	16.2653	-0.40866	0.37493	0.17153	FALSE	none
SO_2855	16.1174	21.3924	-0.40848	0.30868	0.14578	FALSE	none
SO_1461	278.426	369.504	-0.4083	2.3043e-05	2.6656e-05	FALSE	none
SO_A0071	79.456	105.371	-0.40724	0.023466	0.01546	FALSE	none
SO_1191	98.9666	131.183	-0.40657	0.01134	0.0081942	FALSE	none
SO_4380	40.1522	53.2157	-0.40637	0.10667	0.058429	FALSE	none
SO_2091	88.3159	117.039	-0.40625	0.016693	0.011526	FALSE	none
SO_0730	110.277	146.034	-0.40517	0.0073604	0.0055598	FALSE	none
SO_1221	575.703	761.816	-0.40412	8.3736e-10	1.5682e-09	FALSE	none
SO_1736	5.74949	7.60224	-0.40299	0.53889	0.23055	FALSE	none
SO_4145	11.499	15.2045	-0.40299	0.38483	0.17545	FALSE	none
SO_3652	190.581	251.935	-0.40264	0.00039915	0.00038189	FALSE	none
SO_1659	62.5846	82.5639	-0.3997	0.041322	0.025644	FALSE	none
SO_1795	359.767	474.345	-0.39887	9.564e-07	1.3115e-06	FALSE	none
SO_4579	3.48739	4.59671	-0.39845	0.62927	0.26103	FALSE	none
SO_2257	15.8347	20.862	-0.39779	0.30301	0.14344	FALSE	none
SO_4328	184.455	242.741	-0.39615	0.00042078	0.00040162	FALSE	none
SO_0088	52.4052	68.9506	-0.39585	0.060011	0.035462	FALSE	none
SO_4103	18.568	24.3979	-0.39394	0.26121	0.12665	FALSE	none
SO_2514	41.7545	54.8069	-0.39243	0.091097	0.051121	FALSE	none
SO_2911	40.8119	53.5693	-0.39242	0.094822	0.052932	FALSE	none
SO_4604	43.9223	57.6356	-0.39201	0.082863	0.047067	FALSE	none
SO_4699	295.203	387.361	-0.39197	6.8869e-06	8.4288e-06	FALSE	none
SO_0622	52.8764	69.3042	-0.39032	0.056269	0.033524	FALSE	none
SO_0137	31.8578	41.7239	-0.38923	0.13761	0.072786	FALSE	none
SO_2052	28.0877	36.7736	-0.38874	0.1629	0.084244	FALSE	none
SO_3193	399.448	522.964	-0.3887	1.4122e-07	2.1427e-07	FALSE	none
SO_0256	1960.67	2566.38	-0.38839	1.6328e-31	7.8063e-31	FALSE	none
SO_1536	75.3089	98.4756	-0.38695	0.021874	0.014587	FALSE	none
SO_0057	3.11038	4.06632	-0.38663	0.6411	0.26503	FALSE	none
SO_4381	12.4415	16.2653	-0.38663	0.35117	0.16202	FALSE	none
SO_4745	42.6028	55.6909	-0.38649	0.084397	0.047733	FALSE	none
SO_3648	26.6739	34.8289	-0.38486	0.1708	0.087785	FALSE	none
SO_3391	180.308	235.316	-0.38414	0.00036241	0.00034864	FALSE	none
SO_1976	2.16784	2.82874	-0.3839	0.69569	0.28272	FALSE	none
SO_2444	4.33568	5.65748	-0.3839	0.58015	0.24456	FALSE	none
SO_4101	4.33568	5.65748	-0.3839	0.58015	0.24456	FALSE	none
SO_3102	35.251	45.9671	-0.38294	0.11408	0.061826	FALSE	none
SO_2871	5.56098	7.24865	-0.38237	0.52985	0.22779	FALSE	none
SO_3098	3.39314	4.41991	-0.3814	0.62299	0.25903	FALSE	none
SO_1726	79.5503	103.603	-0.38112	0.017234	0.011852	FALSE	none
SO_1008	8.01158	10.431	-0.38072	0.44943	0.19945	FALSE	none
SO_4823	17.2485	22.4531	-0.38045	0.26685	0.1289	FALSE	none
SO_4690	39.1154	50.9174	-0.38042	0.094488	0.052781	FALSE	none
SO_1298	48.3523	62.9395	-0.38038	0.062983	0.036929	FALSE	none
SO_1639	175.124	227.891	-0.37997	0.00039797	0.00038099	FALSE	none
SO_1173	56.9294	74.0777	-0.37987	0.043445	0.026762	FALSE	none
SO_1849	19.0393	24.7515	-0.37854	0.24174	0.11862	FALSE	none
SO_3952	49.9546	64.8843	-0.37725	0.057343	0.034076	FALSE	none
SO_3760	119.797	155.581	-0.37708	0.0032354	0.0026433	FALSE	none
SO_0351	14.7036	19.094	-0.37695	0.3022	0.14318	FALSE	none
SO_2079	2.4506	3.18233	-0.37695	0.67361	0.27581	FALSE	none
SO_4822	3.6759	4.7735	-0.37695	0.60595	0.25368	FALSE	none
SO_2203	11.5932	15.0277	-0.37434	0.35733	0.16433	FALSE	none
SO_0176	26.4853	34.2985	-0.37295	0.16309	0.084314	FALSE	none
SO_0567	22.5267	29.1714	-0.37292	0.19831	0.09967	FALSE	none
SO_2807	22.5267	29.1714	-0.37292	0.19831	0.09967	FALSE	none
SO_3173	137.799	178.388	-0.37245	0.00145	0.0012657	FALSE	none
SO_2988	12.1588	15.7349	-0.37197	0.3438	0.1595	FALSE	none
SO_1370	28.5589	36.9504	-0.37165	0.14658	0.077012	FALSE	none
SO_2876	13.6668	17.6796	-0.37141	0.31505	0.14821	FALSE	none
SO_1820	24.883	32.1769	-0.37086	0.17479	0.089543	FALSE	none
SO_1175	210.092	271.559	-0.37025	7.887e-05	8.4048e-05	FALSE	none
SO_3766	88.4102	114.21	-0.36941	0.010329	0.0075292	FALSE	none
SO_1364	5.74949	7.42545	-0.36904	0.51285	0.2218	FALSE	none
SO_1303	14.7979	19.094	-0.36773	0.29265	0.13903	FALSE	none
SO_0706	16.5887	21.3924	-0.3669	0.26449	0.12784	FALSE	none
SO_1282	1.50806	1.94476	-0.3669	0.73654	0.29501	FALSE	none
SO_0943	102.831	132.42	-0.36485	0.0052967	0.0041149	FALSE	none
SO_0530	4.80695	6.18787	-0.36432	0.54624	0.233	FALSE	none
SO_0926	14.7036	18.9172	-0.36353	0.2906	0.13831	FALSE	none
SO_2415	478.904	616.135	-0.36351	1.6085e-09	2.9392e-09	FALSE	none
SO_4238	57.4949	73.9009	-0.36216	0.036181	0.022739	FALSE	none
SO_0034	32.3291	41.5471	-0.36192	0.11606	0.062748	FALSE	none
SO_1013	55.0443	70.7186	-0.3615	0.040155	0.024998	FALSE	none
SO_2447	26.0141	33.4145	-0.36118	0.15809	0.082214	FALSE	none
SO_0464	15.8347	20.3316	-0.36064	0.27033	0.13023	FALSE	none
SO_3235	588.993	756.158	-0.36044	1.7277e-11	3.5927e-11	FALSE	none
SO_0085	12.5358	16.0885	-0.35998	0.32614	0.15283	FALSE	none
SO_4243	7.1633	9.19341	-0.35998	0.45793	0.20237	FALSE	none
SO_2267	36.0992	46.3207	-0.35969	0.095485	0.053225	FALSE	none
SO_0347	32.8004	42.0775	-0.35934	0.11181	0.060749	FALSE	none
SO_2728	518.396	664.931	-0.35915	2.5268e-10	4.8884e-10	FALSE	none
SO_0297	81.1526	103.956	-0.35727	0.012064	0.0086697	FALSE	none
SO_0336	24.0347	30.7626	-0.35605	0.17101	0.087865	FALSE	none
SO_3294	28.1819	36.0665	-0.35589	0.13813	0.072959	FALSE	none
SO_2485	108.863	139.316	-0.35584	0.0035601	0.0028891	FALSE	none
SO_2664	4.14717	5.30389	-0.35492	0.56884	0.24063	FALSE	none
SO_3244	95.9505	122.697	-0.35473	0.0061136	0.004676	FALSE	none
SO_1120	10.6507	13.6133	-0.35407	0.36049	0.16569	FALSE	none
SO_3169	36.382	46.4974	-0.35393	0.090928	0.051044	FALSE	none
SO_3748	66.826	85.3926	-0.3537	0.021902	0.0146	FALSE	none
SO_4729	11.2162	14.3205	-0.3525	0.34673	0.16044	FALSE	none
SO_0373	101.794	129.945	-0.35225	0.0045677	0.0036105	FALSE	none
SO_2663	9.14263	11.6686	-0.35195	0.39514	0.17953	FALSE	none
SO_0203	4.7127	6.01108	-0.35107	0.54092	0.23129	FALSE	none
SO_2397	95.1022	121.282	-0.35082	0.0059964	0.0045931	FALSE	none
SO_0132	40.9062	52.1549	-0.35048	0.071354	0.041256	FALSE	none
SO_3160	7.3518	9.37021	-0.34998	0.44421	0.19774	FALSE	none
SO_2647	4.99546	6.36467	-0.34947	0.52789	0.22713	FALSE	none
SO_0769	91.5205	116.509	-0.34827	0.0067788	0.0051524	FALSE	none
SO_1203	358.542	455.781	-0.3462	7.4998e-08	1.1659e-07	FALSE	none
SO_4003	158.724	201.725	-0.34587	0.00034312	0.00033169	FALSE	none
SO_4479	37.7016	47.9118	-0.34576	0.080953	0.046132	FALSE	none
SO_2182	6.40927	8.13263	-0.34356	0.47016	0.20667	FALSE	none
SO_1581	92.2746	117.039	-0.34299	0.0060847	0.0046562	FALSE	none
SO_4559	46.1844	58.5196	-0.34151	0.051716	0.031165	FALSE	none
SO_0490	201.232	254.94	-0.3413	4.8487e-05	5.3471e-05	FALSE	none
SO_2851	45.2419	57.282	-0.34042	0.053722	0.032251	FALSE	none
SO_0967	19.4163	24.5747	-0.3399	0.20593	0.10303	FALSE	none
SO_3578	23.4692	29.7018	-0.33978	0.16426	0.084809	FALSE	none
SO_3551	24.0347	30.409	-0.33938	0.15898	0.082515	FALSE	none
SO_4098	190.77	241.327	-0.33916	7.1863e-05	7.7153e-05	FALSE	none
SO_4087	16.7772	21.2156	-0.33862	0.23869	0.11731	FALSE	none
SO_4377	38.4556	48.619	-0.33833	0.074297	0.04275	FALSE	none
SO_1290	39.5866	50.0334	-0.33788	0.069955	0.040581	FALSE	none
SO_2848	62.3961	78.8512	-0.33768	0.022849	0.015136	FALSE	none
SO_0015	70.0307	88.3982	-0.33603	0.015614	0.010842	FALSE	none
SO_3696	15.8347	19.978	-0.33533	0.24973	0.12186	FALSE	none
SO_3749	58.3432	73.5473	-0.33411	0.026835	0.017412	FALSE	none
SO_0037	17.814	22.4531	-0.33391	0.22106	0.10977	FALSE	none
SO_2578	61.7363	77.7904	-0.33347	0.022621	0.014997	FALSE	none
SO_3097	24.6945	31.1162	-0.33347	0.14935	0.07839	FALSE	none
SO_4758	363.632	458.079	-0.33312	3.0754e-08	5.0036e-08	FALSE	none
SO_0022	103.302	130.122	-0.33299	0.0031631	0.0025922	FALSE	none
SO_2067	13.4783	16.9725	-0.33256	0.28606	0.13664	FALSE	none
SO_1205	23.752	29.8786	-0.33106	0.1557	0.081103	FALSE	none
SO_3251	88.9757	111.912	-0.33088	0.0059834	0.0045854	FALSE	none
SO_3159	222.439	279.692	-0.33043	1.3636e-05	1.6236e-05	FALSE	none
SO_3930	1094.01	1373	-0.32771	3.1945e-22	1.1086e-21	FALSE	none
SO_1968	27.0509	33.9449	-0.32752	0.12753	0.068225	FALSE	none
SO_1070	14.7979	18.5636	-0.32709	0.25935	0.12601	FALSE	none
SO_1358	265.89	333.438	-0.32659	1.7037e-06	2.2619e-06	FALSE	none
SO_1038	21.3014	26.6963	-0.32569	0.17498	0.089615	FALSE	none
SO_1347	65.0352	81.5031	-0.32563	0.017775	0.012172	FALSE	none
SO_0497	22.7152	28.4642	-0.32549	0.16118	0.083492	FALSE	none
SO_1645	59.8512	74.9617	-0.32477	0.022784	0.015099	FALSE	none
SO_0060	0	0	-0.3225	0.87518	0.33577	FALSE	none
SO_0375	0	0	-0.3225	0.87518	0.33577	FALSE	none
SO_0453	46.6557	58.3428	-0.3225	0.043609	0.026853	FALSE	none
SO_0651	1.13105	1.41437	-0.3225	0.75339	0.30046	FALSE	none
SO_0898	11.876	14.8509	-0.3225	0.30867	0.14578	FALSE	none
SO_1741	31.6693	39.6024	-0.3225	0.096423	0.053615	FALSE	none
SO_2004	1.69657	2.12156	-0.3225	0.7004	0.28416	FALSE	none
SO_2120	0	1.06078	-0.3225	0.78556	0.31009	FALSE	none
SO_2555	6.22076	7.77904	-0.3225	0.46125	0.20338	FALSE	none
SO_2642	7.06904	8.83982	-0.3225	0.43221	0.19348	FALSE	none
SO_2814	1.41381	1.76796	-0.3225	0.7254	0.2915	FALSE	none
SO_3021	7.63457	9.547	-0.3225	0.41437	0.18687	FALSE	none
SO_3087	10.1794	12.7293	-0.3225	0.34593	0.16018	FALSE	none
SO_3272	0	0	-0.3225	0.8242	0.32245	FALSE	none
SO_3609	0	0	-0.3225	0.87518	0.33577	FALSE	none
SO_3728	3.95866	4.9503	-0.3225	0.5567	0.23619	FALSE	none
SO_3868	9.89666	12.3757	-0.3225	0.35272	0.1625	FALSE	none
SO_4194	4.24143	5.30389	-0.3225	0.54293	0.23178	FALSE	none
SO_4435	0	1.06078	-0.3225	0.78556	0.31009	FALSE	none
SO_4845	1.41381	1.76796	-0.3225	0.7254	0.2915	FALSE	none
SO_A0119	1.97933	2.47515	-0.3225	0.6777	0.27691	FALSE	none
SO_t036	0	0	-0.3225	0.8242	0.32245	FALSE	none
SO_t039	0	0	-0.3225	0.87518	0.33577	FALSE	none
SO_1724	55.327	69.1274	-0.32127	0.027683	0.017905	FALSE	none
SO_4351	52.2167	65.2379	-0.3212	0.032418	0.02067	FALSE	none
SO_3532	635.083	793.285	-0.3209	8.2322e-14	2.0198e-13	FALSE	none
SO_0136	34.4027	42.9615	-0.32052	0.082164	0.046721	FALSE	none
SO_A0179	76.0629	94.9397	-0.31982	0.0096623	0.0071152	FALSE	none
SO_0624	854.129	1065.73	-0.31931	3.8831e-18	1.1772e-17	FALSE	none
SO_2607	18.2853	22.8067	-0.31878	0.20379	0.10209	FALSE	none
SO_4551	16.3059	20.3316	-0.31833	0.22977	0.11362	FALSE	none
SO_4123	150.146	187.051	-0.31706	0.00026022	0.00025689	FALSE	none
SO_3311	173.05	215.515	-0.3166	8.7237e-05	9.2343e-05	FALSE	none
SO_3404	22.998	28.641	-0.31658	0.15264	0.079798	FALSE	none
SO_1556	62.7731	78.144	-0.31599	0.018017	0.0123	FALSE	none
SO_0818	10.3679	12.9061	-0.31593	0.33639	0.15662	FALSE	none
SO_3291	20.4531	25.4587	-0.31584	0.17688	0.0905	FALSE	none
SO_1532	191.147	237.791	-0.31501	3.5626e-05	4.0041e-05	FALSE	none
SO_3937	542.431	674.655	-0.31471	3.1918e-12	7.0545e-12	FALSE	none
SO_3757	15.3634	19.094	-0.31362	0.24018	0.11793	FALSE	none
SO_1310	14.5151	18.0332	-0.3131	0.25321	0.12342	FALSE	none
SO_3832	36.2878	45.0831	-0.3131	0.07082	0.041052	FALSE	none
SO_3267	63.9041	79.3816	-0.31289	0.016471	0.011387	FALSE	none
SO_1284	450.345	559.384	-0.31281	1.9036e-10	3.7007e-10	FALSE	none
SO_0288	69.4651	86.2766	-0.31268	0.012373	0.0088596	FALSE	none
SO_2623	20.0761	24.9283	-0.31231	0.17847	0.091166	FALSE	none
SO_4807	6.69203	8.30943	-0.31231	0.43727	0.19531	FALSE	none
SO_3513	6.40927	7.95584	-0.31185	0.4468	0.19856	FALSE	none
SO_0398	108.392	134.542	-0.3118	0.001754	0.0015118	FALSE	none
SO_1588	32.8004	40.6632	-0.31001	0.084335	0.047733	FALSE	none
SO_1758	14.9864	18.5636	-0.30883	0.24245	0.11893	FALSE	none
SO_2622	29.9727	37.1272	-0.30883	0.098314	0.05459	FALSE	none
SO_1315	163.154	202.078	-0.30868	0.00011433	0.00011934	FALSE	none
SO_1170	19.6991	24.3979	-0.30863	0.18006	0.09183	FALSE	none
SO_2458	4.7127	5.83428	-0.308	0.51161	0.22139	FALSE	none
SO_A0147	9.42539	11.6686	-0.308	0.3533	0.16267	FALSE	none
SO_1887	30.7268	38.0112	-0.30693	0.093198	0.052152	FALSE	none
SO_0605	331.585	410.168	-0.30683	3.4576e-08	5.5947e-08	FALSE	none
SO_0066	169.28	209.327	-0.30635	8.0049e-05	8.519e-05	FALSE	none
SO_3347	24.6003	30.409	-0.30582	0.1324	0.070474	FALSE	none
SO_1631	52.2167	64.5307	-0.30547	0.028273	0.018255	FALSE	none
SO_2815	23.1865	28.641	-0.3048	0.14342	0.075477	FALSE	none
SO_1199	99.9091	123.404	-0.3047	0.0023825	0.0020034	FALSE	none
SO_0227	858.276	1059.01	-0.3032	4.3169e-19	1.3501e-18	FALSE	none
SO_3335	6.88054	8.48623	-0.3026	0.42383	0.19043	FALSE	none
SO_4681	67.3915	83.0943	-0.30218	0.012253	0.0087776	FALSE	none
SO_1782	3.29889	4.06632	-0.30174	0.57921	0.24436	FALSE	none
SO_3152	6.59777	8.13263	-0.30174	0.4329	0.19368	FALSE	none
SO_4052	3.29889	4.06632	-0.30174	0.57921	0.24436	FALSE	none
SO_3293	288.134	355.007	-0.30111	2.1195e-07	3.1524e-07	FALSE	none
SO_1793	617.363	760.401	-0.30064	2.9223e-14	7.3522e-14	FALSE	none
SO_2577	130.353	160.531	-0.30043	0.00047719	0.0004503	FALSE	none
SO_2865	75.1204	92.4645	-0.2997	0.0079362	0.0059493	FALSE	none
SO_4398	38.0786	46.851	-0.2991	0.058515	0.034708	FALSE	none
SO_1385	36.382	44.7295	-0.298	0.063976	0.037442	FALSE	none
SO_0174	104.433	128.354	-0.29755	0.0016858	0.0014554	FALSE	none
SO_0135	57.4006	70.5418	-0.29741	0.019868	0.013452	FALSE	none
SO_2601	460.242	565.572	-0.29732	4.2015e-11	8.47e-11	FALSE	none
SO_2838	75.0261	92.1109	-0.29598	0.0076216	0.0057516	FALSE	none
SO_3778	23.1865	28.4642	-0.29587	0.13791	0.072869	FALSE	none
SO_0255	1085.05	1331.63	-0.29543	2.9308e-24	1.0887e-23	FALSE	none
SO_4734	94.5367	115.978	-0.29491	0.0026973	0.0022501	FALSE	none
SO_2751	36.759	45.0831	-0.29449	0.061203	0.036099	FALSE	none
SO_3091	62.4903	76.5528	-0.29282	0.014401	0.010156	FALSE	none
SO_1081	4.61844	5.65748	-0.29275	0.50585	0.2195	FALSE	none
SO_2022	4.61844	5.65748	-0.29275	0.50585	0.2195	FALSE	none
SO_3638	87.5619	107.139	-0.2911	0.0036801	0.0029774	FALSE	none
SO_0321	34.4027	42.0775	-0.29053	0.06845	0.039824	FALSE	none
SO_0191	35.4395	43.3151	-0.28951	0.064004	0.037444	FALSE	none
SO_A0131	26.7681	32.7073	-0.2891	0.10725	0.058665	FALSE	none
SO_1338	66.6375	81.3263	-0.28739	0.010834	0.007861	FALSE	none
SO_3081	9.70815	11.8454	-0.28705	0.33055	0.15453	FALSE	none
SO_0267	49.7661	60.6412	-0.28514	0.027144	0.017597	FALSE	none
SO_4221	139.59	170.078	-0.285	0.0002145	0.0002139	FALSE	none
SO_3510	7.25755	8.83982	-0.28453	0.39839	0.18075	FALSE	none
SO_3378	5.37247	6.54147	-0.28403	0.46714	0.20552	FALSE	none
SO_4410	314.714	383.118	-0.28375	2.5678e-08	4.2197e-08	FALSE	none
SO_3546	119.985	146.034	-0.28345	0.00058266	0.00054206	FALSE	none
SO_1769	26.2968	32.0001	-0.28319	0.10723	0.058665	FALSE	none
SO_3758	6.97479	8.48623	-0.28297	0.40664	0.18402	FALSE	none
SO_1264	61.0765	74.2545	-0.28186	0.013902	0.0098434	FALSE	none
SO_2085	157.687	191.647	-0.28139	7.6422e-05	8.1494e-05	FALSE	none
SO_0668	6.69203	8.13263	-0.28128	0.41513	0.18716	FALSE	none
SO_0391	1.60232	1.94476	-0.27943	0.68927	0.28047	FALSE	none
SO_A0046	1.60232	1.94476	-0.27943	0.68927	0.28047	FALSE	none
SO_4726	52.5937	63.8235	-0.2792	0.021924	0.014602	FALSE	none
SO_0354	39.2096	47.5582	-0.27849	0.047614	0.029047	FALSE	none
SO_0118	92.2746	111.912	-0.27836	0.002371	0.0019958	FALSE	none
SO_2385	16.7772	20.3316	-0.27722	0.19424	0.097926	FALSE	none
SO_2648	59.8512	72.4865	-0.27633	0.014083	0.0099667	FALSE	none
SO_0734	14.8921	18.0332	-0.27611	0.22056	0.10955	FALSE	none
SO_2015	57.4006	69.481	-0.27555	0.016078	0.011135	FALSE	none
SO_2175	78.6078	95.1165	-0.27502	0.0048148	0.0037851	FALSE	none
SO_2328	382.671	462.323	-0.2728	4.3281e-10	8.2422e-10	FALSE	none
SO_3069	432.248	521.903	-0.27192	3.0848e-11	6.2908e-11	FALSE	none
SO_3313	119.325	143.912	-0.27029	0.00046908	0.00044371	FALSE	none
SO_0290	2.63911	3.18233	-0.27003	0.60282	0.25251	FALSE	none
SO_3360	1.31955	1.59117	-0.27003	0.71292	0.28765	FALSE	none
SO_1332	151.466	182.631	-0.26993	8.0487e-05	8.5598e-05	FALSE	none
SO_4241	39.3039	47.3814	-0.26965	0.04451	0.027343	FALSE	none
SO_3859	28.7474	34.6521	-0.26951	0.085666	0.04833	FALSE	none
SO_2951	102.36	123.227	-0.26767	0.0011458	0.0010153	FALSE	none
SO_2150	17.6255	21.2156	-0.26746	0.17707	0.090569	FALSE	none
SO_1633	41.2832	49.6798	-0.2671	0.038742	0.024223	FALSE	none
SO_3899	111.408	134.012	-0.2665	0.00067749	0.00062333	FALSE	none
SO_4651	2.35635	2.82874	-0.26361	0.61967	0.25793	FALSE	none
SO_4227	75.1204	90.1662	-0.26338	0.0050578	0.00394	FALSE	none
SO_3597	92.0861	110.498	-0.26296	0.0018983	0.0016255	FALSE	none
SO_4711	75.5916	90.6965	-0.26282	0.0048869	0.0038327	FALSE	none
SO_0322	70.8789	85.0391	-0.26277	0.0064214	0.0048949	FALSE	none
SO_3849	5.74949	6.89506	-0.26213	0.4372	0.19531	FALSE	none
SO_1638	307.739	368.797	-0.26112	1.2462e-08	2.1048e-08	FALSE	none
SO_4439	13.2898	15.9117	-0.25977	0.23592	0.11638	FALSE	none
SO_4066	95.1022	113.857	-0.25967	0.0015181	0.0013215	FALSE	none
SO_3695	42.9798	51.4477	-0.25945	0.032967	0.020977	FALSE	none
SO_0224	3062.78	3661.45	-0.25757	4.5731e-73	4.5515e-72	FALSE	none
SO_1197	762.703	911.562	-0.25722	1.9584e-19	6.2357e-19	FALSE	none
SO_1582	34.7797	41.5471	-0.2565	0.054052	0.0324	FALSE	none
SO_0183	30.067	35.8897	-0.25539	0.072811	0.041991	FALSE	none
SO_1542	1.03679	1.23757	-0.25539	0.73903	0.29571	FALSE	none
SO_2750	9.33114	11.1382	-0.25539	0.3176	0.14927	FALSE	none
SO_2614	23.5635	28.1106	-0.25456	0.11182	0.060749	FALSE	none
SO_1010	226.775	270.498	-0.25436	8.0266e-07	1.1103e-06	FALSE	none
SO_4767	16.3059	19.4476	-0.2542	0.1857	0.094252	FALSE	none
SO_1634	34.4027	41.0168	-0.25369	0.054397	0.032533	FALSE	none
SO_2543	25.0715	29.8786	-0.25306	0.10025	0.055605	FALSE	none
SO_1623	16.0232	19.094	-0.25296	0.18879	0.095479	FALSE	none
SO_0405	539.038	642.301	-0.25286	2.4289e-14	6.14e-14	FALSE	none
SO_0796	17.814	21.2156	-0.25211	0.16534	0.085331	FALSE	none
SO_4610	4.9012	5.83428	-0.25142	0.46636	0.20523	FALSE	none
SO_0410	18.2853	21.746	-0.25007	0.15864	0.082391	FALSE	none
SO_3141	15.1749	18.0332	-0.24897	0.19838	0.09967	FALSE	none
SO_1587	2.82762	3.35913	-0.2485	0.57851	0.24433	FALSE	none
SO_2616	61.6421	73.1937	-0.2478	0.0094159	0.0069499	FALSE	none
SO_2774	151.278	179.625	-0.24779	4.7423e-05	5.237e-05	FALSE	none
SO_3615	105.187	124.818	-0.24687	0.00068262	0.00062768	FALSE	none
SO_1114	48.7293	57.8124	-0.24659	0.020746	0.013947	FALSE	none
SO_1380	30.2555	35.8897	-0.24637	0.068337	0.039773	FALSE	none
SO_1198	48.4465	57.4588	-0.24614	0.021036	0.014106	FALSE	none
SO_3759	35.628	42.2543	-0.24609	0.047839	0.029129	FALSE	none
SO_1725	71.7272	85.0391	-0.2456	0.0049597	0.0038778	FALSE	none
SO_0558	35.0625	41.5471	-0.24482	0.049239	0.029866	FALSE	none
SO_0648	1.79082	2.12156	-0.2445	0.65659	0.27017	FALSE	none
SO_3453	1.79082	2.12156	-0.2445	0.65659	0.27017	FALSE	none
SO_2725	367.496	435.273	-0.24419	1.8498e-10	3.605e-10	FALSE	none
SO_3954	27.6164	32.7073	-0.24409	0.080629	0.045997	FALSE	none
SO_4662	47.0327	55.6909	-0.24378	0.022551	0.014963	FALSE	none
SO_2861	68.7111	81.3263	-0.24318	0.0057927	0.00445	FALSE	none
SO_0024	31.3866	37.1272	-0.24233	0.061892	0.036437	FALSE	none
SO_0511	10.4622	12.3757	-0.24233	0.28106	0.13462	FALSE	none
SO_0454	23.4692	27.757	-0.24208	0.1063	0.058267	FALSE	none
SO_1969	47.6925	56.398	-0.24188	0.02128	0.014239	FALSE	none
SO_4144	2.54486	3.00554	-0.24004	0.5938	0.24932	FALSE	none
SO_3803	38.9269	45.9671	-0.23983	0.03693	0.023173	FALSE	none
SO_1400	21.8669	25.8123	-0.23931	0.11759	0.063531	FALSE	none
SO_1367	79.7388	94.0557	-0.23823	0.0027622	0.0022958	FALSE	none
SO_2625	111.691	131.713	-0.23789	0.00039403	0.00037746	FALSE	none
SO_0816	100.757	118.807	-0.23774	0.00076042	0.00069238	FALSE	none
SO_2553	3.29889	3.88952	-0.23761	0.54234	0.23168	FALSE	none
SO_0121	83.6975	98.6524	-0.23717	0.0021338	0.0018096	FALSE	none
[truncated: 2,589 more rows]
