# Supplementary material for: Transcriptome Analysis to Identify Crucial Genes for Reinforcing Flavins-Mediated Extracellular Electron Transfer in Shewanella oneidensis
Source: Front Microbiol. 2022 Jun 1;13:852527. doi: 10.3389/fmicb.2022.852527 (PMC9198578; doi:10.3389/fmicb.2022.852527)
Supplement: Supplementary file 2 [file Data_Sheet_2.xlsx]

## Sheet: C5 vs. PYYDT (D12)
Data Sheet 2. Lists of differentially expressed genes in the C5 strain compared with the PYYDT strain at 12 h.
Gene_id	readcount_C5	readcount_PYYDT	log2.Fold_change.	pvalue	qvalue	significance	up or down	Gene
SO_2178	1191.31	36.0431	5.0467	0	0	TRUE	up	ccpA
SO_1070	447.968	16.971	4.7223	4.3248e-135	2.7437e-133	TRUE	up	katB
SO_0956	1417.42	114.433	3.6307	0	0	TRUE	up	ahpF
SO_0958	3162.17	295.618	3.4191	0	0	TRUE	up	ahpC
SO_1158	478.156	57.0547	3.0671	4.0863e-122	2.4196e-120	TRUE	up
SO_4700	261.867	35.7198	2.874	4.1029e-65	1.2786e-63	TRUE	up
SO_4512	9.58916	1.45465	2.7207	0.0013665	0.0018075	TRUE	up
SO_3585	1397.41	228.381	2.6132	0	0	TRUE	up
SO_2905	19.2967	3.23256	2.5776	8.3355e-06	1.7118e-05	TRUE	up
SO_2821	78.3707	13.7384	2.5121	5.7145e-19	4.0932e-18	TRUE	up
SO_0725	103.113	18.4256	2.4844	2.8612e-24	2.7034e-23	TRUE	up
SO_3297	50.0767	9.2128	2.4424	1.9432e-12	9.3041e-12	TRUE	up
SO_2111	23.5586	4.68722	2.3294	2.1214e-06	4.8128e-06	TRUE	up
SO_1422	24.3873	5.01047	2.2831	1.6956e-06	3.9118e-06	TRUE	up
SO_2407	808.213	166.154	2.2822	3.6822e-167	3.1148e-165	TRUE	up
SO_3864	105.718	22.3047	2.2448	4.1488e-23	3.6484e-22	TRUE	up
SO_2624	30.5433	6.62675	2.2045	1.2686e-07	3.4723e-07	TRUE	up
SO_3299	213.211	47.8419	2.1559	1.5537e-43	2.7326e-42	TRUE	up
SO_4417	66.4138	15.0314	2.1435	1.3226e-14	7.3647e-14	TRUE	up
SO_1898	117.201	26.6686	2.1358	1.6327e-24	1.5763e-23	TRUE	up
SO_3799	62.9807	14.3849	2.1304	7.2527e-14	3.8923e-13	TRUE	up
SO_0935	98.141	22.4663	2.1271	1.0039e-20	7.7202e-20	TRUE	up
SO_3586	1059.66	243.735	2.1202	3.2729e-206	3.4199e-204	TRUE	up
SO_4314	65.23	15.0314	2.1176	3.029e-14	1.6607e-13	TRUE	up
SO_0435	614.298	144.011	2.0928	4.0302e-119	2.2372e-117	TRUE	up
SO_1328	255.711	60.6105	2.0769	2.3082e-50	4.7128e-49	TRUE	up
SO_2019	182.076	43.478	2.0662	3.2411e-36	5.0064e-35	TRUE	up
SO_0369	29.4778	7.11164	2.0514	4.6295e-07	1.1632e-06	TRUE	up
SO_0728	37.2912	9.05118	2.0427	1.5138e-08	4.6849e-08	TRUE	up
SO_4204	135.077	33.2954	2.0204	7.8823e-27	8.5377e-26	TRUE	up
SO_1124	30.78	7.59652	2.0186	3.1045e-07	7.9577e-07	TRUE	up
SO_2099	55.4041	13.7384	2.0118	7.1022e-12	3.1699e-11	TRUE	up
SO_2199	12.0752	3.07093	1.9753	0.0014924	0.0019495	TRUE	up
SO_2228	135.195	34.4268	1.9734	2.3111e-26	2.4436e-25	TRUE	up
SO_1415	170.711	43.478	1.9732	7.5579e-33	1.0489e-31	TRUE	up
SO_1955	14.3246	3.71745	1.9461	0.00058646	0.00083676	TRUE	up
SO_4805	147.507	38.3059	1.9451	2.7415e-28	3.1419e-27	TRUE	up
SO_3587	121.108	31.5175	1.9421	1.7286e-23	1.5828e-22	TRUE	up
SO_0403	11.7201	3.07093	1.9322	0.0019336	0.0024622	TRUE	up
SO_2865	322.48	84.5315	1.9316	1.8514e-59	4.9829e-58	TRUE	up
SO_1910	110.335	28.9314	1.9312	1.9002e-21	1.5002e-20	TRUE	up
SO_1673	1049.84	278.324	1.9153	5.8243e-188	5.1731e-186	TRUE	up
SO_4313	315.495	84.3699	1.9028	1.6953e-57	4.3645e-56	TRUE	up
SO_4730	1550.96	417.324	1.8939	3.8647e-274	5.2808e-272	TRUE	up
SO_2185	129.158	34.9117	1.8874	2.1953e-24	2.0966e-23	TRUE	up
SO_0755	113.057	30.871	1.8727	2.0536e-21	1.6141e-20	TRUE	up
SO_2587	148.099	40.7303	1.8624	1.9931e-27	2.2408e-26	TRUE	up
SO_4181	19.4151	5.49536	1.8209	0.0001	0.00016775	TRUE	up
SO_2374	261.512	74.3489	1.8145	3.9949e-46	7.6306e-45	TRUE	up
SO_3981	50.4319	14.3849	1.8098	4.0014e-10	1.4747e-09	TRUE	up
SO_0325	55.996	16.0012	1.8071	4.524e-11	1.8517e-10	TRUE	up
SO_0090	47.9458	13.7384	1.8032	1.1412e-09	4.0064e-09	TRUE	up
SO_1418	42.9737	12.4454	1.7878	9.3172e-09	2.9397e-08	TRUE	up
SO_3776	24.5056	7.11164	1.7849	1.468e-05	2.8942e-05	TRUE	up
SO_1066	873.798	254.564	1.7793	2.6093e-147	1.7827e-145	TRUE	up
SO_0265	453.65	132.373	1.777	2.6005e-77	9.4274e-76	TRUE	up
SO_3325	776.13	229.35	1.7587	9.0403e-130	5.5375e-128	TRUE	up
SO_4422	1460.87	432.679	1.7555	3.8048e-242	4.5059e-240	TRUE	up
SO_1917	79.081	23.4361	1.7546	1.0994e-14	6.1801e-14	TRUE	up
SO_0701	196.992	58.5094	1.7514	3.6675e-34	5.2538e-33	TRUE	up
SO_3900	66.5322	19.8803	1.7427	1.5866e-12	7.6379e-12	TRUE	up
SO_3278	18.8232	5.65698	1.7344	0.00017619	0.00028324	TRUE	up
SO_0921	18.2313	5.49536	1.7301	0.00022647	0.00035602	TRUE	up
SO_1427	25.6895	7.91978	1.6976	1.4175e-05	2.8102e-05	TRUE	up
SO_0944	73.8721	22.9512	1.6865	2.1313e-13	1.107e-12	TRUE	up
SO_0262	151.414	47.357	1.6768	1.0366e-25	1.0706e-24	TRUE	up
SO_0753	535.454	168.901	1.6646	5.5949e-86	2.3113e-84	TRUE	up
SO_A0058	1003.55	317.761	1.6591	5.214e-159	4.21e-157	TRUE	up
SO_4468	37.1728	11.7989	1.6556	2.4066e-07	6.2775e-07	TRUE	up
SO_3385	51.1422	16.3244	1.6475	1.4944e-09	5.1647e-09	TRUE	up
SO_4053	129.631	41.3768	1.6475	6.3081e-22	5.1877e-21	TRUE	up
SO_2834	272.403	86.9559	1.6474	3.0727e-44	5.5134e-43	TRUE	up
SO_4742	65.8219	21.1733	1.6363	8.0659e-12	3.5642e-11	TRUE	up
SO_3046	156.505	51.5594	1.6019	1.5499e-25	1.5823e-24	TRUE	up
SO_2847	20.7173	6.95001	1.5758	0.00016173	0.000263	TRUE	up
SO_0922	36.3441	12.2837	1.565	6.3182e-07	1.5523e-06	TRUE	up
SO_1416	24.3873	8.24303	1.5649	4.4985e-05	8.1036e-05	TRUE	up
SO_3679	23.7953	8.08141	1.558	5.7573e-05	0.00010217	TRUE	up
SO_2091	314.311	106.998	1.5546	2.5466e-48	5.0829e-47	TRUE	up
SO_2832	160.411	54.6303	1.554	1.7598e-25	1.7863e-24	TRUE	up
SO_3584	109.861	37.6594	1.5446	7.2887e-18	5.0576e-17	TRUE	up
SO_3473	23.085	7.91978	1.5434	7.9634e-05	0.00013747	TRUE	up
SO_A0154	155.558	53.6605	1.5355	1.6318e-24	1.5763e-23	TRUE	up
SO_3719	21.0725	7.27327	1.5347	0.00016987	0.00027432	TRUE	up
SO_1354	50.5503	17.6175	1.5207	6.6307e-09	2.1223e-08	TRUE	up
SO_3863	747.955	261.029	1.5187	3.5373e-110	1.7454e-108	TRUE	up
SO_4452	433.051	151.93	1.5111	2.6989e-64	8.1259e-63	TRUE	up
SO_4562	37.6463	13.2535	1.5061	6.2357e-07	1.5342e-06	TRUE	up
SO_A0165	170.829	60.4489	1.4988	3.192e-26	3.3551e-25	TRUE	up
SO_2469	58.3637	20.6884	1.4962	6.1258e-10	2.2028e-09	TRUE	up
SO_2841	336.449	119.928	1.4882	1.0759e-49	2.1718e-48	TRUE	up
SO_3382	62.2704	22.3047	1.4812	1.9911e-10	7.6227e-10	TRUE	up
SO_A0087	35.1603	12.607	1.4797	1.7669e-06	4.0604e-06	TRUE	up
SO_1417	52.2077	18.7489	1.4775	5.9295e-09	1.9291e-08	TRUE	up
SO_0409	288.74	103.927	1.4742	1.5023e-42	2.5176e-41	TRUE	up
SO_4189	28.6491	10.3442	1.4697	1.7068e-05	3.3062e-05	TRUE	up
SO_1526	129.039	46.7105	1.466	7.778e-20	5.7569e-19	TRUE	up
SO_0941	28.0572	10.1826	1.4623	2.1774e-05	4.1323e-05	TRUE	up
SO_3810	69.3735	25.214	1.4602	2.5206e-11	1.0461e-10	TRUE	up
SO_1987	41.7898	15.193	1.4597	2.2451e-07	5.8822e-07	TRUE	up
SO_3393	22.9666	8.40466	1.4503	0.00012957	0.00021391	TRUE	up
SO_1301	173.434	63.5199	1.4491	7.4448e-26	7.7792e-25	TRUE	up
SO_1250	28.6491	10.5058	1.4473	1.9489e-05	3.7287e-05	TRUE	up
SO_1983	15.8636	5.81861	1.447	0.0014852	0.0019444	TRUE	up
SO_4560	44.0391	16.1628	1.4461	1.2033e-07	3.3038e-07	TRUE	up
SO_0839	42.145	15.5163	1.4416	2.3333e-07	6.0952e-07	TRUE	up
SO_1779	1435.89	529.009	1.4406	3.8283e-200	3.778e-198	TRUE	up
SO_3282	166.094	61.4187	1.4352	1.2487e-24	1.2188e-23	TRUE	up
SO_4200	20.9541	7.75815	1.4334	0.00027624	0.00042707	TRUE	up
SO_3386	145.968	54.3071	1.4264	9.9407e-22	8.0632e-21	TRUE	up
SO_3099	326.268	121.706	1.4227	2.1069e-46	4.1128e-45	TRUE	up
SO_2050	30.6616	11.4756	1.4179	1.2004e-05	2.404e-05	TRUE	up
SO_0295	14.6797	5.49536	1.4175	0.0024569	0.0030435	TRUE	up
SO_4503	59.074	22.1431	1.4157	1.2636e-09	4.4011e-09	TRUE	up
SO_4060	33.0293	12.4454	1.4081	5.9167e-06	1.2409e-05	TRUE	up
SO_0824	30.3065	11.4756	1.4011	1.4993e-05	2.9493e-05	TRUE	up
SO_2852	115.899	43.9629	1.3985	2.7082e-17	1.8154e-16	TRUE	up
SO_3035	26.3998	10.0209	1.3975	5.4473e-05	9.6959e-05	TRUE	up
SO_0936	17.8761	6.78838	1.3969	0.00089983	0.0012381	TRUE	up
SO_1428	22.9666	8.72792	1.3958	0.00016857	0.00027272	TRUE	up
SO_3627	34.45	13.0919	1.3958	4.0758e-06	8.7441e-06	TRUE	up
SO_0804	105.126	40.0838	1.391	9.2561e-16	5.6503e-15	TRUE	up
SO_4138	40.2508	15.3547	1.3903	6.6441e-07	1.6228e-06	TRUE	up
SO_1579	65.23	24.8907	1.3899	2.4833e-10	9.4055e-10	TRUE	up
SO_1164	310.642	118.635	1.3887	2.377e-43	4.1396e-42	TRUE	up
SO_2096	41.4347	15.8396	1.3873	4.677e-07	1.1732e-06	TRUE	up
SO_0396	160.766	61.5803	1.3844	3.5126e-23	3.1198e-22	TRUE	up
SO_1661	15.9819	6.14187	1.3797	0.0017974	0.0023103	TRUE	up
SO_1866	16.8106	6.46513	1.3786	0.0013714	0.0018126	TRUE	up
SO_1947	42.0266	16.1628	1.3786	4.1785e-07	1.0588e-06	TRUE	up
SO_0719	667.808	256.989	1.3777	1.7617e-90	7.6327e-89	TRUE	up
SO_2245	33.1477	12.7686	1.3763	7.09e-06	1.473e-05	TRUE	up
SO_0061	29.241	11.314	1.3699	2.5634e-05	4.7982e-05	TRUE	up
SO_3718	203.74	78.8745	1.3691	1.1435e-28	1.3363e-27	TRUE	up
SO_0833	18.3496	7.11164	1.3675	0.00086313	0.0011941	TRUE	up
SO_1410	31.2536	12.1221	1.3664	1.3829e-05	2.7447e-05	TRUE	up
SO_4563	20.8357	8.08141	1.3664	0.00038679	0.00057957	TRUE	up
SO_1052	34.9235	13.5768	1.3631	4.4401e-06	9.4685e-06	TRUE	up
SO_2891	43.5656	16.971	1.3601	3.0363e-07	7.7941e-07	TRUE	up
SO_3896	2626.13	1025.37	1.3568	0	0	TRUE	up
SO_4513	67.1241	26.3454	1.3493	2.3898e-10	9.071e-10	TRUE	up
SO_1476	100.035	39.2756	1.3488	1.0656e-14	6.0094e-14	TRUE	up
SO_0827	242.452	95.6839	1.3414	3.2848e-33	4.5944e-32	TRUE	up
SO_2575	43.3288	17.1326	1.3386	3.9655e-07	1.0077e-06	TRUE	up
SO_2598	14.6797	5.81861	1.3351	0.0031995	0.0038689	TRUE	up
SO_3495	21.1909	8.40466	1.3342	0.00039897	0.00059506	TRUE	up
SO_3780	77.7788	30.871	1.3331	1.1919e-11	5.1389e-11	TRUE	up
SO_4718	210.488	83.885	1.3273	8.5925e-29	1.0108e-27	TRUE	up
SO_A0084	60.3762	24.0826	1.326	2.5207e-09	8.529e-09	TRUE	up
SO_2333	60.1394	24.0826	1.3203	2.9043e-09	9.7711e-09	TRUE	up
SO_A0067	226.352	90.9966	1.3147	1.3776e-30	1.7355e-29	TRUE	up
SO_3286	1828.22	737.509	1.3097	1.4003e-233	1.5547e-231	TRUE	up
SO_0323	18.8232	7.59652	1.3091	0.00093753	0.001284	TRUE	up
SO_4713	328.281	133.02	1.3033	2.888e-43	4.9807e-42	TRUE	up
SO_3901	220.551	89.3804	1.3031	1.273e-29	1.5489e-28	TRUE	up
SO_4520	1230.96	501.37	1.2958	2.1103e-156	1.5619e-154	TRUE	up
SO_3059	323.546	131.889	1.2946	2.0164e-42	3.3476e-41	TRUE	up
SO_4451	152.243	62.0652	1.2945	7.7865e-21	6.0138e-20	TRUE	up
SO_1522	148.691	60.7722	1.2908	2.4475e-20	1.8422e-19	TRUE	up
SO_0999	67.2425	27.6384	1.2827	5.779e-10	2.0823e-09	TRUE	up
SO_0401	24.2689	10.0209	1.2761	0.00020417	0.0003244	TRUE	up
SO_3553	221.143	91.9664	1.2658	5.6903e-29	6.784e-28	TRUE	up
SO_2950	40.2508	16.8093	1.2598	1.9838e-06	4.5236e-06	TRUE	up
SO_3894	17.4026	7.27327	1.2586	0.001776	0.0022861	TRUE	up
SO_2413	80.3832	33.6187	1.2576	1.8844e-11	7.9699e-11	TRUE	up
SO_1990	23.5586	9.85932	1.2567	0.00027925	0.00043097	TRUE	up
SO_0397	56.3511	23.5977	1.2558	1.9283e-08	5.8621e-08	TRUE	up
SO_2530	96.3652	40.407	1.2539	2.1015e-13	1.0947e-12	TRUE	up
SO_2592	111.282	47.0338	1.2424	3.9222e-15	2.2919e-14	TRUE	up
SO_2731	360.008	152.739	1.237	3.5095e-45	6.4269e-44	TRUE	up
SO_2630	32.319	13.7384	1.2342	2.4261e-05	4.5604e-05	TRUE	up
SO_0975	130.815	55.7617	1.2302	2.2304e-17	1.5007e-16	TRUE	up
SO_2350	211.909	90.3501	1.2298	3.7006e-27	4.1085e-26	TRUE	up
SO_1946	122.41	52.2059	1.2294	2.3671e-16	1.4911e-15	TRUE	up
SO_1954	21.1909	9.05118	1.2273	0.00065032	0.00092256	TRUE	up
SO_0556	169.527	72.571	1.224	5.7916e-22	4.7851e-21	TRUE	up
SO_2176	28.294	12.1221	1.2229	8.37e-05	0.00014325	TRUE	up
SO_3538	345.21	148.051	1.2214	6.3783e-43	1.0894e-41	TRUE	up
SO_1469	17.5209	7.59652	1.2057	0.0021002	0.0026534	TRUE	up
SO_4622	20.4806	8.88955	1.2041	0.00088947	0.0012267	TRUE	up
SO_0988	111.282	48.3268	1.2033	9.5791e-15	5.4364e-14	TRUE	up
SO_0514	27.4653	11.9605	1.1993	0.00012218	0.00020285	TRUE	up
SO_0019	46.5252	20.3651	1.1919	6.1605e-07	1.5199e-06	TRUE	up
SO_3404	59.7843	26.1838	1.1911	1.6007e-08	4.9194e-08	TRUE	up
SO_4208	215.815	94.8757	1.1857	8.7333e-27	9.4021e-26	TRUE	up
SO_1326	25.9263	11.4756	1.1758	0.00021613	0.00034067	TRUE	up
SO_4813	24.3873	10.8291	1.1712	0.0003416	0.00051643	TRUE	up
SO_4404	22.4931	10.0209	1.1665	0.00059623	0.00085002	TRUE	up
SO_A0077	112.466	50.1047	1.1665	1.6238e-14	9.0139e-14	TRUE	up
SO_3324	29.0043	12.9303	1.1655	9.7275e-05	0.00016394	TRUE	up
SO_2646	128.329	57.2164	1.1653	2.4547e-16	1.5353e-15	TRUE	up
SO_0001	23.5586	10.5058	1.1651	0.00044509	0.00065942	TRUE	up
SO_A0042	248.49	111.039	1.1621	4.5178e-30	5.5732e-29	TRUE	up
SO_4169	20.5989	9.2128	1.1609	0.0010438	0.0014143	TRUE	up
SO_2887	64.6381	28.9314	1.1597	6.4324e-09	2.0625e-08	TRUE	up
SO_4726	130.223	58.3478	1.1582	1.7951e-16	1.1429e-15	TRUE	up
SO_A0096	1379.89	619.197	1.1561	3.646e-158	2.8159e-156	TRUE	up
SO_3438	35.989	16.1628	1.1549	1.5365e-05	3.016e-05	TRUE	up
SO_2879	41.6714	18.7489	1.1523	3.3606e-06	7.3247e-06	TRUE	up
SO_3786	240.203	108.129	1.1515	6.7401e-29	7.9819e-28	TRUE	up
SO_0197	218.42	98.4315	1.1499	2.1407e-26	2.2908e-25	TRUE	up
SO_2484	27.9388	12.607	1.148	0.00014522	0.00023819	TRUE	up
SO_4505	103.113	46.5489	1.1474	2.945e-13	1.5033e-12	TRUE	up
SO_0573	26.755	12.1221	1.1422	0.00020794	0.00032892	TRUE	up
SO_0552	549.779	249.392	1.1404	2.2286e-63	6.2839e-62	TRUE	up
SO_0903	227.891	103.442	1.1395	2.9331e-27	3.2769e-26	TRUE	up
SO_2408	61.4417	27.9617	1.1358	2.0613e-08	6.2166e-08	TRUE	up
SO_2455	51.8525	23.5977	1.1358	2.5953e-07	6.7302e-07	TRUE	up
SO_4637	25.216	11.4756	1.1358	0.00032838	0.00049899	TRUE	up
SO_0122	33.6213	15.3547	1.1307	3.486e-05	6.3905e-05	TRUE	up
SO_4573	87.6047	40.0838	1.128	2.4837e-11	1.0332e-10	TRUE	up
SO_2844	20.1254	9.2128	1.1273	0.0013835	0.0018259	TRUE	up
SO_4062	234.047	107.159	1.127	1.0832e-27	1.2256e-26	TRUE	up
SO_4042	23.5586	10.8291	1.1213	0.00055671	0.00079688	TRUE	up
SO_2853	121.108	55.7617	1.1189	5.3158e-15	3.0658e-14	TRUE	up
SO_1390	41.3163	19.0721	1.1152	5.1115e-06	1.0861e-05	TRUE	up
SO_0904	103.587	47.8419	1.1145	5.2554e-13	2.6223e-12	TRUE	up
SO_3843	40.4876	18.7489	1.1107	6.6099e-06	1.3765e-05	TRUE	up
SO_4449	71.386	33.1338	1.1073	2.2999e-09	7.8116e-09	TRUE	up
SO_4317	456.965	212.541	1.1043	1.5939e-51	3.331e-50	TRUE	up
SO_1948	88.4334	41.2152	1.1014	3.2582e-11	1.346e-10	TRUE	up
SO_1099	36.6993	17.1326	1.099	1.9581e-05	3.7399e-05	TRUE	up
SO_A0155	48.0642	22.4663	1.0972	1.047e-06	2.5031e-06	TRUE	up
SO_2200	93.7607	44.1245	1.0874	1.1042e-11	4.7959e-11	TRUE	up
SO_4305	51.8525	24.4058	1.0872	4.4048e-07	1.113e-06	TRUE	up
SO_0065	120.871	56.8931	1.0871	1.247e-14	6.9657e-14	TRUE	up
SO_0302	26.755	12.607	1.0856	0.00028841	0.00044319	TRUE	up
SO_3793	33.858	16.0012	1.0813	4.6755e-05	8.3978e-05	TRUE	up
SO_0798	698.588	330.53	1.0797	2.7427e-76	9.7442e-75	TRUE	up
SO_1850	44.7494	21.1733	1.0796	2.9075e-06	6.4238e-06	TRUE	up
SO_3583	104.415	49.4582	1.0781	9.3262e-13	4.5389e-12	TRUE	up
SO_4506	128.684	61.2571	1.0709	2.7226e-15	1.6121e-14	TRUE	up
SO_4761	17.2842	8.24303	1.0682	0.0038157	0.0045217	TRUE	up
SO_2842	314.43	149.991	1.0679	5.6044e-35	8.2277e-34	TRUE	up
SO_4801	26.755	12.7686	1.0672	0.00032082	0.00048792	TRUE	up
SO_3838	421.686	201.389	1.0662	2.9357e-46	5.6683e-45	TRUE	up
SO_2183	35.397	16.971	1.0606	3.6779e-05	6.7009e-05	TRUE	up
SO_A0032	27.2285	13.0919	1.0564	0.00030247	0.00046239	TRUE	up
SO_3081	22.4931	10.8291	1.0546	0.001033	0.0014007	TRUE	up
SO_3551	57.535	27.8	1.0494	1.6365e-07	4.3978e-07	TRUE	up
SO_3789	53.1547	25.6989	1.0485	4.8696e-07	1.2149e-06	TRUE	up
SO_1392	42.7369	20.6884	1.0467	6.5465e-06	1.3649e-05	TRUE	up
SO_4115	99.088	48.0036	1.0456	6.8344e-12	3.0658e-11	TRUE	up
SO_3811	97.549	47.357	1.0425	1.055e-11	4.5931e-11	TRUE	up
SO_1734	31.2536	15.193	1.0406	0.00012054	0.00020048	TRUE	up
SO_0335	70.4389	34.2652	1.0396	7.9246e-09	2.5093e-08	TRUE	up
SO_3852	34.8051	16.971	1.0362	5.1216e-05	9.1528e-05	TRUE	up
SO_0775	60.9681	29.7396	1.0357	8.3678e-08	2.3408e-07	TRUE	up
SO_1389	55.996	27.3152	1.0356	2.8106e-07	7.2567e-07	TRUE	up
SO_1621	40.7244	19.8803	1.0346	1.1992e-05	2.404e-05	TRUE	up
SO_1343	528.351	257.958	1.0344	5.0389e-56	1.1935e-54	TRUE	up
SO_3401	204.569	100.048	1.0319	1.1153e-22	9.6176e-22	TRUE	up
SO_2110	143.364	70.1466	1.0312	2.3584e-16	1.4909e-15	TRUE	up
SO_2395	436.485	213.672	1.0305	1.9204e-46	3.7904e-45	TRUE	up
SO_4202	294.541	144.334	1.0291	7.3747e-32	9.7763e-31	TRUE	up
SO_2799	30.3065	14.8698	1.0272	0.00016684	0.00027016	TRUE	up
SO_0055	153.071	75.1571	1.0262	2.7411e-17	1.8305e-16	TRUE	up
SO_2104	41.7898	20.5268	1.0256	9.9817e-06	2.0287e-05	TRUE	up
SO_2917	32.4374	16.0012	1.0195	0.00010379	0.00017361	TRUE	up
SO_1188	91.393	45.0942	1.0191	7.2921e-11	2.9306e-10	TRUE	up
SO_1617	33.0293	16.3244	1.0167	9.1508e-05	0.0001557	TRUE	up
SO_4784	53.6283	26.507	1.0166	6.2058e-07	1.529e-06	TRUE	up
SO_3846	70.9125	35.0733	1.0157	1.0067e-08	3.1649e-08	TRUE	up
SO_2451	18.9416	9.37443	1.0148	0.0030765	0.0037304	TRUE	up
SO_0529	67.2425	33.2954	1.0141	2.4693e-08	7.3598e-08	TRUE	up
SO_4521	22.8483	11.314	1.014	0.0011547	0.0015504	TRUE	up
SO_2560	37.1728	18.4256	1.0125	3.4336e-05	6.301e-05	TRUE	up
SO_2831	118.03	58.5094	1.0124	1.5649e-13	8.2245e-13	TRUE	up
SO_0583	431.512	214.319	1.0096	3.8898e-45	7.0507e-44	TRUE	up
SO_1087	75.7662	37.6594	1.0085	3.5485e-09	1.1782e-08	TRUE	up
SO_1921	39.6589	19.7186	1.0081	1.95e-05	3.7287e-05	TRUE	up
SO_0834	26.6366	13.2535	1.007	0.00046836	0.00068815	TRUE	up
SO_2515	28.8859	14.3849	1.0058	0.00027161	0.00042064	TRUE	up
SO_2990	51.2606	25.5372	1.0052	1.2401e-06	2.9412e-06	TRUE	up
SO_2039	19.7703	9.85932	1.0038	0.0026171	0.0032217	TRUE	up
SO_2103	55.0489	27.4768	1.0025	5.1939e-07	1.2886e-06	TRUE	up
SO_2244	59.9027	29.9012	1.0024	1.6461e-07	4.4171e-07	TRUE	up
SO_0261	140.168	69.985	1.002	1.1717e-15	7.1037e-15	TRUE	up
SO_4249	67.0058	33.457	1.002	3.0936e-08	9.1741e-08	TRUE	up
SO_1868	126.435	63.1966	1.0005	2.9674e-14	1.6319e-13	TRUE	up
SO_2086	343.434	687.243	-1.0008	3.266e-05	6.0245e-05	TRUE	down
SO_1203	204.687	416.677	-1.0255	0.00060369	0.00085996	TRUE	down
SO_1829	776.367	1581.69	-1.0267	2.0414e-11	8.5727e-11	TRUE	down
SO_1680	224.457	459.67	-1.0342	0.00023871	0.00037459	TRUE	down
SO_0432	643.066	1321.31	-1.0389	3.0204e-10	1.1367e-09	TRUE	down
SO_3930	610.155	1255.2	-1.0407	7.1943e-10	2.5559e-09	TRUE	down
SO_0770	512.369	1054.3	-1.041	1.5934e-08	4.9054e-08	TRUE	down
SO_3532	352.313	725.225	-1.0416	2.7047e-06	6.0133e-06	TRUE	down
SO_1108	244.346	504.28	-1.0453	8.0012e-05	0.00013799	TRUE	down
SO_1870	178.761	369.482	-1.0475	0.00069353	0.00097697	TRUE	down
SO_3914	820.288	1695.96	-1.0479	3.3972e-13	1.7291e-12	TRUE	down
SO_1142	506.45	1057.69	-1.0624	3.095e-09	1.0354e-08	TRUE	down
SO_4749	545.635	1139.96	-1.063	7.2811e-10	2.5816e-09	TRUE	down
SO_1826	121.226	255.049	-1.0731	0.0029389	0.0035782	TRUE	down
SO_1463	189.179	399.706	-1.0792	0.00016348	0.00026521	TRUE	down
SO_4408	167.396	354.935	-1.0843	0.00033252	0.00050443	TRUE	down
SO_0014	104.415	223.37	-1.0971	0.0035132	0.004211	TRUE	down
SO_1931	304.959	653.947	-1.1006	4.9503e-07	1.2316e-06	TRUE	down
SO_0253	530.008	1140.29	-1.1053	2.0692e-11	8.6688e-11	TRUE	down
SO_0752	127.145	273.636	-1.1058	0.0010212	0.0013858	TRUE	down
SO_1894	280.453	604.651	-1.1083	9.2618e-07	2.2324e-06	TRUE	down
SO_3682	466.081	1018.1	-1.1272	4.3159e-11	1.7706e-10	TRUE	down
SO_3681	456.492	999.185	-1.1302	5.174e-11	2.0984e-10	TRUE	down
SO_0254	229.43	504.926	-1.138	2.2208e-06	5.0021e-06	TRUE	down
SO_2265	110.69	244.543	-1.1436	0.00088384	0.0012199	TRUE	down
SO_1928	336.094	748.015	-1.1542	3.1461e-09	1.0505e-08	TRUE	down
SO_2882	254.764	567.638	-1.1558	2.2893e-07	5.9891e-07	TRUE	down
SO_3547	89.6173	200.257	-1.16	0.0019699	0.0025008	TRUE	down
SO_1207	398.01	890.571	-1.1619	5.7995e-11	2.3414e-10	TRUE	down
SO_3525	408.783	916.593	-1.1649	2.4315e-11	1.0139e-10	TRUE	down
SO_0255	541.018	1217.38	-1.17	8.4045e-15	4.7851e-14	TRUE	down
SO_2993	97.0755	218.683	-1.1717	0.00097649	0.0013312	TRUE	down
SO_1630	409.256	936.312	-1.194	1.5126e-12	7.3014e-12	TRUE	down
SO_4396	189.179	433.487	-1.1962	1.3718e-06	3.2191e-06	TRUE	down
SO_0237	432.104	990.296	-1.1965	2.8141e-13	1.4406e-12	TRUE	down
SO_0449	407.717	937.766	-1.2017	7.832e-13	3.8432e-12	TRUE	down
SO_1933	327.097	753.349	-1.2036	1.1949e-10	4.6649e-10	TRUE	down
SO_0228	1062.62	2454.65	-1.2079	1.1589e-31	1.5026e-30	TRUE	down
SO_3188	174.262	402.777	-1.2087	2.0797e-06	4.7243e-06	TRUE	down
SO_0247	148.81	344.591	-1.2114	1.0464e-05	2.1098e-05	TRUE	down
SO_4750	83.3429	193.631	-1.2162	0.00087629	0.0012114	TRUE	down
SO_4080	91.0379	211.571	-1.2166	0.00050046	0.00072572	TRUE	down
SO_0007	98.7329	231.29	-1.2281	0.00021396	0.00033755	TRUE	down
SO_0230	357.048	841.113	-1.2362	9.0073e-13	4.3957e-12	TRUE	down
SO_0342	253.817	600.125	-1.2415	1.1941e-09	4.1838e-09	TRUE	down
SO_0225	1369.59	3240.97	-1.2427	1.4404e-45	2.6933e-44	TRUE	down
SO_3189	103.231	244.867	-1.2461	9.2373e-05	0.00015687	TRUE	down
SO_3577	247.779	588.488	-1.248	1.2184e-09	4.2519e-09	TRUE	down
SO_1602	78.7259	187.812	-1.2544	0.00053148	0.00076632	TRUE	down
SO_2361	217.71	520.443	-1.2573	6.9745e-09	2.2283e-08	TRUE	down
SO_4410	146.442	350.248	-1.258	1.9786e-06	4.5196e-06	TRUE	down
SO_3929	55.5224	133.182	-1.2623	0.003183	0.0038542	TRUE	down
SO_0224	1388.18	3347.32	-1.2698	1.4036e-50	2.8992e-49	TRUE	down
SO_0424	241.031	582.669	-1.2735	3.7095e-10	1.3757e-09	TRUE	down
SO_0251	513.908	1244.86	-1.2764	3.6781e-20	2.7568e-19	TRUE	down
SO_3177	53.2731	129.141	-1.2775	0.0030224	0.0036698	TRUE	down
SO_1679	287.438	700.335	-1.2848	3.0539e-12	1.4313e-11	TRUE	down
SO_4751	135.314	331.176	-1.2913	1.3147e-06	3.1015e-06	TRUE	down
SO_4149	94.1159	230.482	-1.2921	5.3443e-05	9.522e-05	TRUE	down
SO_0343	827.509	2034.41	-1.2978	1.0742e-33	1.5266e-32	TRUE	down
SO_0223	740.023	1819.61	-1.298	2.5027e-30	3.1308e-29	TRUE	down
SO_3186	74.5824	184.094	-1.3035	0.00024767	0.00038729	TRUE	down
SO_2363	51.4974	127.201	-1.3045	0.0022877	0.0028578	TRUE	down
SO_1462	52.0893	129.141	-1.3099	0.001972	0.0025008	TRUE	down
SO_1698	69.3735	172.134	-1.3111	0.00034619	0.00052292	TRUE	down
SO_3545	3335.37	8338.07	-1.3219	2.4782e-141	1.6305e-139	TRUE	down
SO_0242	100.035	251.17	-1.3282	1.0051e-05	2.0405e-05	TRUE	down
SO_1484	313.601	787.614	-1.3286	5.067e-15	2.9414e-14	TRUE	down
SO_4747	514.855	1300.62	-1.337	2.9293e-24	2.7532e-23	TRUE	down
SO_0246	306.853	776.946	-1.3403	3.1559e-15	1.8502e-14	TRUE	down
SO_0860	62.5071	159.204	-1.3488	0.00031177	0.00047497	TRUE	down
SO_0610	129.986	332.792	-1.3563	1.4436e-07	3.9151e-07	TRUE	down
SO_0344	722.976	1851.61	-1.3568	2.0465e-35	3.0549e-34	TRUE	down
SO_1755	328.163	843.052	-1.3612	3.7079e-17	2.4577e-16	TRUE	down
SO_1075	101.811	261.676	-1.3619	2.6674e-06	5.9376e-06	TRUE	down
SO_3888	123.475	319.539	-1.3718	1.5348e-07	4.1498e-07	TRUE	down
SO_0245	340.948	882.813	-1.3726	2.4792e-18	1.7407e-17	TRUE	down
SO_0456	67.0058	174.073	-1.3773	9.6795e-05	0.00016329	TRUE	down
SO_1895	57.6534	149.829	-1.3778	0.00029586	0.00045307	TRUE	down
SO_4345	41.553	108.614	-1.3862	0.001867	0.0023842	TRUE	down
SO_1360	144.311	377.563	-1.3875	6.2858e-09	2.0288e-08	TRUE	down
SO_2401	2324.37	6090.96	-1.3898	1.9412e-121	1.1124e-119	TRUE	down
SO_0240	133.775	350.895	-1.3912	1.8724e-08	5.7149e-08	TRUE	down
SO_0231	527.641	1384.67	-1.3919	4.9457e-29	5.936e-28	TRUE	down
SO_0241	553.922	1458.21	-1.3964	8.8282e-31	1.1201e-29	TRUE	down
SO_4312	41.9082	110.392	-1.3973	0.0014958	0.0019523	TRUE	down
SO_1105	94.8262	250.2	-1.3997	1.638e-06	3.7937e-06	TRUE	down
SO_0238	87.9599	232.906	-1.4048	3.301e-06	7.2237e-06	TRUE	down
SO_0888	45.5781	121.383	-1.4131	0.00070311	0.0009889	TRUE	down
SO_3085	75.6479	201.712	-1.4149	1.206e-05	2.4126e-05	TRUE	down
SO_4564	70.4389	189.428	-1.4272	1.7269e-05	3.3417e-05	TRUE	down
SO_0355	131.881	357.198	-1.4375	2.4268e-09	8.2269e-09	TRUE	down
SO_0859	159.346	431.87	-1.4384	5.1331e-11	2.0913e-10	TRUE	down
SO_3048	39.6589	107.483	-1.4384	0.0010542	0.0014274	TRUE	down
SO_1287	867.523	2361.39	-1.4447	5.9643e-54	1.3411e-52	TRUE	down
SO_1490	1715.75	4683.34	-1.4487	3.508e-106	1.6842e-104	TRUE	down
SO_0232	309.576	846.608	-1.4514	1.1571e-20	8.8594e-20	TRUE	down
SO_0248	263.288	720.215	-1.4518	7.9841e-18	5.5185e-17	TRUE	down
SO_0243	291.937	800.867	-1.4559	8.4506e-20	6.2288e-19	TRUE	down
SO_2566	54.9305	151.122	-1.46	7.1251e-05	0.00012421	TRUE	down
SO_0227	351.721	968.153	-1.4608	7.971e-24	7.3747e-23	TRUE	down
SO_1104	158.162	437.204	-1.4669	1.0187e-11	4.4461e-11	TRUE	down
SO_1295	11901.5	32906.7	-1.4672	0	0	TRUE	down
SO_1461	121.936	337.803	-1.4701	1.9806e-09	6.792e-09	TRUE	down
SO_4748	234.52	652.17	-1.4755	5.1779e-17	3.4066e-16	TRUE	down
SO_3103	43.5656	121.221	-1.4764	0.00029866	0.00045697	TRUE	down
SO_3411	52.7996	147.243	-1.4796	6.3725e-05	0.00011241	TRUE	down
SO_1359	178.524	498.138	-1.4804	1.8196e-13	9.5346e-13	TRUE	down
SO_3171	134.13	374.331	-1.4807	1.7391e-10	6.7014e-10	TRUE	down
SO_0250	166.922	466.944	-1.4841	8.5004e-13	4.1597e-12	TRUE	down
SO_0236	102.403	286.89	-1.4862	1.928e-08	5.8621e-08	TRUE	down
SO_0425	231.087	649.099	-1.49	2.1937e-17	1.4817e-16	TRUE	down
SO_2190	50.3135	143.203	-1.509	4.9554e-05	8.8646e-05	TRUE	down
SO_3927	176.748	503.795	-1.5111	2.4048e-14	1.3266e-13	TRUE	down
SO_4054	154.847	444.477	-1.5213	4.7429e-13	2.3733e-12	TRUE	down
SO_0234	499.228	1440.75	-1.5291	2.5262e-39	4.0427e-38	TRUE	down
SO_0257	217.118	631.319	-1.5399	1.7864e-18	1.2592e-17	TRUE	down
SO_3110	68.5448	200.419	-1.5479	6.4628e-07	1.5835e-06	TRUE	down
SO_1699	65.9403	194.439	-1.5601	7.1974e-07	1.7466e-06	TRUE	down
SO_3890	31.1352	91.9664	-1.5626	0.00063588	0.00090365	TRUE	down
SO_A0050	368.65	1093.74	-1.5689	2.1529e-32	2.9194e-31	TRUE	down
SO_0541	107.375	319.539	-1.5733	1.2898e-10	5.0246e-10	TRUE	down
SO_3733	192.849	575.881	-1.5783	4.3952e-18	3.0738e-17	TRUE	down
SO_0311	29.1226	87.6024	-1.5888	0.00064674	0.00091834	TRUE	down
SO_4303	27.1101	81.7838	-1.593	0.00094052	0.0012871	TRUE	down
SO_4343	65.3484	198.641	-1.6039	1.9566e-07	5.1798e-07	TRUE	down
SO_2737	22.8483	69.6617	-1.6083	0.0019842	0.002514	TRUE	down
SO_4692	228.719	697.91	-1.6095	1.1241e-22	9.6462e-22	TRUE	down
SO_0162	135.195	414.415	-1.616	3.1333e-14	1.7126e-13	TRUE	down
SO_0244	89.6173	275.738	-1.6214	4.9404e-10	1.791e-09	TRUE	down
SO_A0040	69.0183	213.511	-1.6293	3.6012e-08	1.0521e-07	TRUE	down
SO_4480	172.96	538.707	-1.6391	1.1235e-18	7.9828e-18	TRUE	down
SO_A0099	212.737	668.009	-1.6508	3.5001e-23	3.1198e-22	TRUE	down
SO_2007	53.3915	168.255	-1.656	5.8221e-07	1.4404e-06	TRUE	down
SO_3006	62.6255	197.994	-1.6606	5.3045e-08	1.5198e-07	TRUE	down
SO_4706	21.9012	69.6617	-1.6694	0.001157	0.0015523	TRUE	down
SO_3184	36.936	117.665	-1.6716	2.3334e-05	4.4002e-05	TRUE	down
SO_1929	196.519	626.632	-1.673	1.4534e-22	1.2413e-21	TRUE	down
SO_3062	76.4765	247.291	-1.6931	4.5084e-10	1.6411e-09	TRUE	down
SO_1258	60.613	197.348	-1.703	1.9999e-08	6.0522e-08	TRUE	down
SO_0345	516.513	1683.2	-1.7043	1.5648e-60	4.2763e-59	TRUE	down
SO_0235	78.7259	258.767	-1.7167	8.4566e-11	3.3682e-10	TRUE	down
SO_4134	913.812	3079.66	-1.7528	3.912e-117	2.0439e-115	TRUE	down
SO_4538	42.7369	144.172	-1.7542	6.3861e-07	1.5669e-06	TRUE	down
SO_0915	17.7577	59.964	-1.7557	0.0013077	0.0017361	TRUE	down
SO_1700	54.457	183.933	-1.756	1.7914e-08	5.4771e-08	TRUE	down
SO_1173	19.7703	67.7222	-1.7763	0.000529	0.00076337	TRUE	down
SO_4324	73.8721	256.665	-1.7968	7.7837e-12	3.4481e-11	TRUE	down
SO_2596	72.3331	253.918	-1.8116	6.2449e-12	2.8155e-11	TRUE	down
SO_2893	43.4472	153.062	-1.8168	8.5515e-08	2.3847e-07	TRUE	down
SO_2856	19.5335	70.6315	-1.8544	0.0001933	0.00030851	TRUE	down
SO_0918	85.7106	310.164	-1.8555	5.3892e-15	3.0981e-14	TRUE	down
SO_3668	106.546	388.877	-1.8678	1.1222e-18	7.9828e-18	TRUE	down
SO_0762	35.7522	131.08	-1.8743	2.7095e-07	7.006e-07	TRUE	down
SO_1882	95.2997	350.41	-1.8785	3.4436e-17	2.291e-16	TRUE	down
SO_0233	35.5154	131.242	-1.8857	2.1928e-07	5.7706e-07	TRUE	down
SO_A0049	375.28	1393.23	-1.8924	1.6306e-64	4.9941e-63	TRUE	down
SO_2743	230.613	860.831	-1.9003	6.6142e-41	1.0879e-39	TRUE	down
SO_4537	61.0865	229.027	-1.9066	4.097e-12	1.8952e-11	TRUE	down
SO_0809	115.307	432.355	-1.9067	1.6007e-21	1.2694e-20	TRUE	down
SO_2740	67.3609	254.564	-1.918	1.8296e-13	9.5589e-13	TRUE	down
SO_2884	41.553	157.587	-1.9231	6.293e-09	2.0288e-08	TRUE	down
SO_0278	26.755	102.149	-1.9328	2.5576e-06	5.7075e-06	TRUE	down
SO_0455	22.2563	86.9559	-1.9661	9.6856e-06	1.9731e-05	TRUE	down
SO_4384	18.2313	71.278	-1.967	6.1325e-05	0.00010861	TRUE	down
SO_0438	31.0168	121.383	-1.9684	1.6579e-07	4.4421e-07	TRUE	down
SO_1900	79.5545	322.933	-2.0212	1.4787e-18	1.0465e-17	TRUE	down
SO_4618	27.1101	110.554	-2.0278	2.4444e-07	6.3668e-07	TRUE	down
SO_4609	19.7703	80.6524	-2.0284	1.0329e-05	2.085e-05	TRUE	down
SO_0855	10.4179	42.6698	-2.0342	0.0012922	0.0017194	TRUE	down
SO_4746	55.0489	226.118	-2.0383	1.1376e-13	6.0504e-13	TRUE	down
SO_3370	86.776	358.33	-2.0459	6.3691e-21	4.9405e-20	TRUE	down
SO_0275	11.7201	52.6908	-2.1686	0.0001305	0.00021524	TRUE	down
SO_4347	13.4959	61.0954	-2.1785	3.4921e-05	6.3951e-05	TRUE	down
SO_0110	33.6213	153.223	-2.1882	4.5791e-11	1.8699e-10	TRUE	down
SO_4252	38.8302	182.64	-2.2338	2.1503e-13	1.1136e-12	TRUE	down
SO_2739	65.5851	308.548	-2.2341	1.4193e-21	1.1356e-20	TRUE	down
SO_0864	10.773	51.3977	-2.2543	8.5394e-05	0.00014586	TRUE	down
SO_2628	38.3567	184.418	-2.2654	7.5228e-14	4.0251e-13	TRUE	down
SO_0189	171.184	838.527	-2.2923	1.4668e-58	3.8319e-57	TRUE	down
SO_1855	232.744	1141.09	-2.2936	4.0556e-79	1.5661e-77	TRUE	down
SO_0276	5.80085	28.6082	-2.3021	0.0027721	0.0033914	TRUE	down
SO_1580	61.0865	308.225	-2.3351	2.3547e-23	2.145e-22	TRUE	down
SO_3032	847.516	4329.69	-2.353	0	0	TRUE	down
SO_3800	183.97	941.484	-2.3555	6.03e-69	1.9475e-67	TRUE	down
SO_0188	8.40532	43.9629	-2.3869	0.00012342	0.00020433	TRUE	down
SO_3034	134.959	725.71	-2.4269	1.5545e-56	3.7826e-55	TRUE	down
SO_3033	807.739	4454.96	-2.4634	0	0	TRUE	down
SO_4420	9.70755	53.8222	-2.471	1.1552e-05	2.3186e-05	TRUE	down
SO_4245	16.2187	90.0269	-2.4727	1.3798e-08	4.2926e-08	TRUE	down
SO_2738	14.2062	81.299	-2.5167	4.254e-08	1.2327e-07	TRUE	down
SO_4136	22.1379	128.009	-2.5317	4.7566e-12	2.1777e-11	TRUE	down
SO_0184	7.81339	47.357	-2.5996	1.6857e-05	3.2761e-05	TRUE	down
SO_0994	7.69501	47.0338	-2.6117	1.6665e-05	3.2494e-05	TRUE	down
SO_4664	7.45824	48.6501	-2.7055	6.4456e-06	1.347e-05	TRUE	down
SO_0314	3.43316	22.4663	-2.7102	0.002141	0.0026993	TRUE	down
SO_m009	12707.8	83667.4	-2.719	0	0	TRUE	down
SO_1377	39.6589	261.353	-2.7203	8.3212e-26	8.6441e-25	TRUE	down
SO_4523	84.0532	554.061	-2.7207	8.136e-53	1.7843e-51	TRUE	down
SO_0186	6.03762	40.0838	-2.731	3.6824e-05	6.7021e-05	TRUE	down
SO_0837	48.7745	328.913	-2.7535	1.1683e-32	1.6088e-31	TRUE	down
SO_3030	510.357	3580.87	-2.8107	0	0	TRUE	down
SO_3031	119.687	849.033	-2.8266	6.2381e-85	2.5185e-83	TRUE	down
SO_0185	6.62955	48.4884	-2.8707	2.3202e-06	5.2039e-06	TRUE	down
SO_1571	71.8595	549.697	-2.9354	6.9885e-59	1.8528e-57	TRUE	down
SO_1118	18.9416	145.789	-2.9443	6.7697e-17	4.4375e-16	TRUE	down
SO_2196	4.617	37.6594	-3.028	1.465e-05	2.8916e-05	TRUE	down
SO_0854	7.10308	58.3478	-3.0382	6.3802e-08	1.8076e-07	TRUE	down
SO_A0177	61.6785	508.159	-3.0424	1.8552e-57	4.7078e-56	TRUE	down
SO_2002	56.4695	486.824	-3.1079	8.8472e-57	2.1827e-55	TRUE	down
SO_3704	20.3622	180.539	-3.1483	1.7023e-22	1.44e-21	TRUE	down
SO_1844	22.8483	205.591	-3.1696	1.2875e-25	1.322e-24	TRUE	down
SO_1971	25.6895	266.202	-3.3733	2.2931e-35	3.3945e-34	TRUE	down
SO_m008	61.5601	683.364	-3.4726	3.452e-91	1.533e-89	TRUE	down
SO_A0178	325.913	3639.87	-3.4813	0	0	TRUE	down
SO_4824	14.9165	174.882	-3.5514	2.924e-25	2.9345e-24	TRUE	down
SO_1756	6.03762	73.0559	-3.5969	1.3581e-11	5.8272e-11	TRUE	down
SO_2857	38.1199	472.762	-3.6325	4.5481e-67	1.4427e-65	TRUE	down
SO_4334	8.76047	123.161	-3.8134	1.1681e-19	8.5389e-19	TRUE	down
SO_2194	2.13093	52.8524	-4.6324	9.2101e-11	3.6357e-10	TRUE	down
SO_2195	2.95962	76.4501	-4.691	5.0078e-15	2.9166e-14	TRUE	down
SO_4168	2.24931	0	3.7987	0.088866	0.068664	FALSE	none
SO_2549	1.77577	0	3.4577	0.13887	0.098554	FALSE	none
SO_t088	1.42062	0	3.1358	0.19732	0.13069	FALSE	none
SO_2817	1.89416	0	2.5508	0.16424	0.11322	FALSE	none
SO_3161	0	0	2.5508	0.32534	0.19283	FALSE	none
SO_3924	0	0	2.5508	0.32534	0.19283	FALSE	none
SO_A0144	2.84123	0	2.5508	0.088465	0.068541	FALSE	none
SO_4759	1.77577	0	2.4577	0.18401	0.12377	FALSE	none
SO_0893	0	0	2.3582	0.3716	0.21232	FALSE	none
SO_2701	0	0	2.3582	0.3716	0.21232	FALSE	none
SO_3871	0	0	2.1358	0.42631	0.23438	FALSE	none
SO_0553	9.11563	2.10117	2.1172	0.0045152	0.0052629	FALSE	none
SO_3925	3.43316	0	2.0869	0.083182	0.065294	FALSE	none
SO_4582	2.72285	0	2.0744	0.12377	0.089815	FALSE	none
SO_2383	5.32731	1.29303	2.0427	0.032415	0.029229	FALSE	none
SO_3884	3.31477	0	2.0362	0.091936	0.07079	FALSE	none
SO_2051	1.30223	0	2.0102	0.2934	0.17806	FALSE	none
SO_3056	3.19639	0	1.9838	0.10162	0.076876	FALSE	none
SO_3920	6.74793	1.77791	1.9243	0.018858	0.018276	FALSE	none
SO_4839	3.66993	0	1.92	0.083595	0.065503	FALSE	none
SO_0202	1.18385	0	1.8727	0.33089	0.19526	FALSE	none
SO_1577	7.10308	1.93954	1.8727	0.017232	0.016875	FALSE	none
SO_2076	0	0	1.8727	0.49174	0.26013	FALSE	none
SO_2131	0	0	1.8727	0.49174	0.26013	FALSE	none
SO_2158	2.95962	0	1.8727	0.1242	0.09005	FALSE	none
SO_2691	0	0	1.8727	0.49174	0.26013	FALSE	none
SO_3568	0	0	1.8727	0.49174	0.26013	FALSE	none
SO_4542	0	0	1.8727	0.49174	0.26013	FALSE	none
SO_4764	0	0	1.8727	0.49174	0.26013	FALSE	none
SO_A0088	1.77577	0	1.8727	0.23371	0.14939	FALSE	none
SO_0060	1.06546	0	1.7207	0.37383	0.21291	FALSE	none
SO_2285	2.13093	0	1.7207	0.2085	0.13708	FALSE	none
SO_1381	1.539	0	1.6663	0.29194	0.17731	FALSE	none
SO_2677	3.078	0	1.6663	0.13612	0.096853	FALSE	none
SO_0937	5.56408	1.77791	1.646	0.046256	0.039733	FALSE	none
SO_t009	2.01254	0	1.6383	0.23163	0.14849	FALSE	none
SO_A0151	5.4457	1.77791	1.6149	0.050556	0.04295	FALSE	none
SO_4302	3.43316	1.1314	1.6014	0.12194	0.088791	FALSE	none
SO_0115	0	0	1.5508	0.5712	0.28834	FALSE	none
SO_1728	0	0	1.5508	0.42322	0.23333	FALSE	none
SO_2210	0	0	1.5508	0.42322	0.23333	FALSE	none
SO_2974	0	0	1.5508	0.42322	0.23333	FALSE	none
SO_3319	4.26185	1.45465	1.5508	0.089346	0.069005	FALSE	none
SO_4774	1.42062	0	1.5508	0.32667	0.19343	FALSE	none
SO_t057	0	0	1.5508	0.5712	0.28834	FALSE	none
SO_t092	0	0	1.5508	0.5712	0.28834	FALSE	none
SO_1619	4.617	1.61628	1.5143	0.080201	0.063467	FALSE	none
SO_4395	2.72285	0	1.4894	0.18233	0.12301	FALSE	none
SO_2526	9.94432	3.55582	1.4837	0.010951	0.011329	FALSE	none
SO_2639	11.1282	4.0407	1.4615	0.0075095	0.008124	FALSE	none
SO_4779	1.77577	0	1.4577	0.28613	0.17454	FALSE	none
SO_2120	2.60446	0	1.4253	0.20097	0.13261	FALSE	none
SO_2687	1.30223	0	1.4253	0.36586	0.20999	FALSE	none
SO_2971	2.60446	0	1.4253	0.20097	0.13261	FALSE	none
SO_4549	1.30223	0	1.4253	0.36586	0.20999	FALSE	none
SO_4790	1.30223	0	1.4253	0.36586	0.20999	FALSE	none
SO_2317	3.43316	1.29303	1.4088	0.14414	0.10169	FALSE	none
SO_3621	6.86632	2.58605	1.4088	0.038872	0.034201	FALSE	none
SO_4061	12.312	4.68722	1.3933	0.0059207	0.0066904	FALSE	none
SO_2532	12.1936	4.68722	1.3793	0.006401	0.0071333	FALSE	none
SO_0886	13.0223	5.01047	1.378	0.0048569	0.0056125	FALSE	none
SO_1404	10.0627	3.87908	1.3752	0.013379	0.013488	FALSE	none
SO_0211	10.773	4.20233	1.3582	0.010929	0.011314	FALSE	none
SO_3588	1.65739	0	1.3582	0.31818	0.18992	FALSE	none
SO_4284	1.65739	0	1.3582	0.31818	0.18992	FALSE	none
SO_t039	0	0	1.3582	0.48029	0.25616	FALSE	none
SO_0193	13.4959	5.33373	1.3393	0.0046466	0.0053949	FALSE	none
SO_t047	3.66993	1.45465	1.3351	0.1405	0.099511	FALSE	none
SO_1307	8.5237	3.39419	1.3284	0.025011	0.023273	FALSE	none
SO_3356	13.3775	5.33373	1.3266	0.0050158	0.0057707	FALSE	none
SO_4035	7.69501	3.07093	1.3252	0.033403	0.030068	FALSE	none
SO_1830	5.20893	2.10117	1.3098	0.081698	0.0643	FALSE	none
SO_2700	4.38024	1.77791	1.3008	0.1115	0.082629	FALSE	none
SO_3474	5.56408	2.26279	1.298	0.073136	0.058706	FALSE	none
SO_0378	2.36769	0	1.2878	0.24411	0.15394	FALSE	none
SO_3518	1.18385	0	1.2878	0.41016	0.22825	FALSE	none
SO_2811	3.43316	1.45465	1.2389	0.16812	0.11517	FALSE	none
SO_A0107	6.03762	2.58605	1.2232	0.06917	0.056131	FALSE	none
SO_0790	12.4304	5.33373	1.2207	0.0091845	0.0097403	FALSE	none
SO_2326	4.85377	2.10117	1.2079	0.10519	0.079043	FALSE	none
SO_2669	4.85377	2.10117	1.2079	0.10519	0.079043	FALSE	none
SO_2981	4.85377	2.10117	1.2079	0.10519	0.079043	FALSE	none
SO_1603	11.8385	5.1721	1.1947	0.011811	0.01212	FALSE	none
SO_4567	13.2591	5.81861	1.1882	0.0078591	0.0084456	FALSE	none
SO_1922	11.3649	5.01047	1.1816	0.014102	0.014137	FALSE	none
SO_1069	7.69501	3.39419	1.1809	0.04346	0.037586	FALSE	none
SO_3165	13.1407	5.81861	1.1753	0.0084599	0.0090584	FALSE	none
SO_2718	13.4959	5.98024	1.1742	0.0076439	0.0082498	FALSE	none
SO_4421	13.851	6.14187	1.1732	0.0069081	0.0076219	FALSE	none
SO_4701	14.0878	6.3035	1.1602	0.0067168	0.0074386	FALSE	none
SO_0846	10.0627	4.52559	1.1528	0.022356	0.021101	FALSE	none
SO_0948	12.5488	5.65698	1.1494	0.01085	0.011245	FALSE	none
SO_0059	1.42062	0	1.1358	0.39392	0.22165	FALSE	none
SO_0091	8.5237	3.87908	1.1358	0.036773	0.032645	FALSE	none
SO_0480	0	0	1.1358	0.54662	0.28031	FALSE	none
SO_0663	0	0	1.1358	0.66991	0.31921	FALSE	none
SO_0786	2.48608	1.1314	1.1358	0.25941	0.16154	FALSE	none
SO_1394	0	0	1.1358	0.66991	0.31921	FALSE	none
SO_2671	0	0	1.1358	0.54662	0.28031	FALSE	none
SO_2690	1.06546	0	1.1358	0.46032	0.24809	FALSE	none
SO_2703	0	0	1.1358	0.66991	0.31921	FALSE	none
SO_3478	0	0	1.1358	0.66991	0.31921	FALSE	none
SO_3876	0	0	1.1358	0.66991	0.31921	FALSE	none
SO_A0081	1.06546	0	1.1358	0.46032	0.24809	FALSE	none
SO_A0123	2.48608	1.1314	1.1358	0.25941	0.16154	FALSE	none
SO_t027	0	0	1.1358	0.66991	0.31921	FALSE	none
SO_t029	1.77577	0	1.1358	0.34051	0.19932	FALSE	none
SO_t077	0	0	1.1358	0.66991	0.31921	FALSE	none
SO_t084	0	0	1.1358	0.66991	0.31921	FALSE	none
SO_3152	15.9819	7.43489	1.1041	0.0047525	0.0055105	FALSE	none
SO_0550	5.20893	2.42442	1.1033	0.1071	0.080071	FALSE	none
SO_0092	4.85377	2.26279	1.101	0.12019	0.087967	FALSE	none
SO_2809	3.43316	1.61628	1.0869	0.19381	0.12885	FALSE	none
SO_3974	16.1003	7.59652	1.0837	0.0049509	0.0056997	FALSE	none
SO_4274	10.8914	5.1721	1.0744	0.021312	0.020234	FALSE	none
SO_0058	4.02508	1.93954	1.0533	0.16534	0.11366	FALSE	none
SO_1697	15.7452	7.59652	1.0515	0.00611	0.006865	FALSE	none
SO_A0117	3.66993	1.77791	1.0456	0.18671	0.1252	FALSE	none
SO_2620	5.32731	2.58605	1.0427	0.1121	0.082933	FALSE	none
SO_0515	13.6142	6.62675	1.0387	0.011223	0.011577	FALSE	none
SO_0677	1.65739	0	1.0362	0.37682	0.21406	FALSE	none
SO_2550	1.65739	0	1.0362	0.37682	0.21406	FALSE	none
SO_1815	14.2062	6.95001	1.0314	0.0098205	0.010322	FALSE	none
SO_3326	6.27439	3.07093	1.0308	0.086248	0.067404	FALSE	none
SO_4588	12.1936	5.98024	1.0279	0.016917	0.016584	FALSE	none
SO_2155	2.95962	1.45465	1.0247	0.23994	0.15212	FALSE	none
SO_4545	1.30223	0	1.0102	0.43859	0.23921	FALSE	none
SO_A0127	1.30223	0	1.0102	0.43859	0.23921	FALSE	none
SO_1339	32.319	16.1628	0.99971	0.00012259	0.00020333	FALSE	none
SO_0585	19.0599	9.53606	0.99908	0.0031905	0.0038607	FALSE	none
SO_1393	22.2563	11.1523	0.99687	0.001456	0.0019102	FALSE	none
SO_1665	333.963	167.447	0.99599	6.4301e-35	9.3625e-34	FALSE	none
SO_A0035	8.05016	4.0407	0.99441	0.055825	0.046944	FALSE	none
SO_2182	14.7981	7.43489	0.99303	0.0095625	0.010081	FALSE	none
SO_1236	62.3888	31.3559	0.99255	1.0401e-07	2.878e-07	FALSE	none
SO_3054	150.822	75.8036	0.99251	1.3276e-16	8.5448e-16	FALSE	none
SO_3439	4.49862	2.26279	0.99138	0.15339	0.10715	FALSE	none
SO_A0175	2.24931	1.1314	0.99138	0.31273	0.18755	FALSE	none
SO_0624	1934.64	974.294	0.98964	1.3366e-192	1.2496e-190	FALSE	none
SO_2949	38.8302	19.557	0.98949	2.7781e-05	5.1729e-05	FALSE	none
SO_3305	22.1379	11.1523	0.98917	0.0015564	0.0020284	FALSE	none
SO_1489	1057.29	532.888	0.98847	5.3971e-106	2.4583e-104	FALSE	none
SO_2871	13.1407	6.62675	0.98767	0.014851	0.014738	FALSE	none
SO_3488	45.8149	23.1128	0.98712	5.4297e-06	1.151e-05	FALSE	none
SO_4589	27.2285	13.7384	0.9869	0.000456	0.00067217	FALSE	none
SO_0968	80.3832	40.5687	0.98653	1.7232e-09	5.9321e-09	FALSE	none
SO_2899	76.8317	38.7908	0.98599	3.9568e-09	1.304e-08	FALSE	none
SO_1806	60.1394	30.3861	0.9849	1.9408e-07	5.1456e-07	FALSE	none
SO_3722	43.8024	22.1431	0.98415	8.9737e-06	1.8365e-05	FALSE	none
SO_1414	15.6268	7.91978	0.98049	0.0080996	0.0086936	FALSE	none
SO_4509	271.338	137.546	0.98018	2.6448e-28	3.0507e-27	FALSE	none
SO_3318	51.9709	26.3454	0.98015	1.3778e-06	3.2288e-06	FALSE	none
SO_1742	77.7788	39.4373	0.97982	3.511e-09	1.1701e-08	FALSE	none
SO_1662	29.0043	14.7082	0.97965	0.00031088	0.00047403	FALSE	none
SO_2418	4.14347	2.10117	0.97965	0.1729	0.1179	FALSE	none
SO_2288	6.03762	3.07093	0.9753	0.10059	0.076228	FALSE	none
SO_2241	82.5142	42.0233	0.97345	1.3166e-09	4.5681e-09	FALSE	none
SO_4597	48.5377	24.7291	0.9729	3.3083e-06	7.2286e-06	FALSE	none
SO_1988	27.2285	13.9	0.97003	0.00050382	0.00072999	FALSE	none
SO_2414	31.6087	16.1628	0.96764	0.00018109	0.00029033	FALSE	none
SO_2535	49.6032	25.3756	0.96699	2.7478e-06	6.1013e-06	FALSE	none
SO_0861	166.094	85.0164	0.96619	9.7232e-18	6.6946e-17	FALSE	none
SO_0499	0	0	0.96584	0.51728	0.27058	FALSE	none
SO_0697	19.8886	10.1826	0.96584	0.0030031	0.0036488	FALSE	none
SO_2805	2.84123	1.45465	0.96584	0.26204	0.16273	FALSE	none
SO_4572	0	0	0.96584	0.51728	0.27058	FALSE	none
SO_A0142	4.73539	2.42442	0.96584	0.14763	0.10386	FALSE	none
SO_1610	80.1465	41.0535	0.96513	2.5995e-09	8.7788e-09	FALSE	none
SO_1942	66.1771	33.9419	0.96326	6.4227e-08	1.8167e-07	FALSE	none
SO_0266	535.691	274.929	0.96234	2.2768e-53	5.0556e-52	FALSE	none
SO_1260	24.8608	12.7686	0.96127	0.00093048	0.0012764	FALSE	none
SO_4177	53.7467	27.6384	0.9595	1.1502e-06	2.7316e-06	FALSE	none
SO_0845	7.22147	3.71745	0.95798	0.074807	0.059779	FALSE	none
SO_4716	78.7259	40.5687	0.95647	4.1364e-09	1.3582e-08	FALSE	none
SO_0696	142.654	73.5408	0.9559	2.5443e-15	1.5167e-14	FALSE	none
SO_0113	30.0697	15.5163	0.95453	0.00028361	0.00043694	FALSE	none
SO_3613	89.854	46.3873	0.95385	3.5451e-10	1.323e-09	FALSE	none
SO_0114	36.5809	18.9105	0.9519	6.3681e-05	0.00011241	FALSE	none
SO_0929	806.2	417.324	0.94997	1.5829e-78	5.9825e-77	FALSE	none
SO_3565	88.6702	45.9024	0.94988	4.9735e-10	1.7993e-09	FALSE	none
SO_2730	99.088	51.3977	0.94701	5.153e-11	2.0947e-10	FALSE	none
SO_0905	43.5656	22.6279	0.94508	1.361e-05	2.7044e-05	FALSE	none
SO_0400	4.97216	2.58605	0.94312	0.14204	0.10037	FALSE	none
SO_2767	22.3747	11.6372	0.94312	0.001842	0.0023591	FALSE	none
SO_4743	2789.62	1452.23	0.9418	3.3805e-265	4.2893e-263	FALSE	none
SO_1355	121.7	63.3582	0.94172	3.889e-13	1.9626e-12	FALSE	none
SO_0961	38.475	20.0419	0.9409	4.5026e-05	8.1036e-05	FALSE	none
SO_4017	119.095	62.0652	0.94026	7.1592e-13	3.5228e-12	FALSE	none
SO_1970	39.6589	20.6884	0.93882	3.4986e-05	6.4005e-05	FALSE	none
SO_4350	28.1756	14.7082	0.93783	0.00048944	0.00071323	FALSE	none
SO_4448	86.3025	45.0942	0.93646	1.0736e-09	3.7766e-09	FALSE	none
SO_0292	77.3052	40.407	0.93596	7.9236e-09	2.5093e-08	FALSE	none
SO_0131	27.8204	14.5465	0.93547	0.00053898	0.00077587	FALSE	none
SO_0326	124.541	65.1361	0.93509	2.4638e-13	1.2649e-12	FALSE	none
SO_1487	50.3135	26.3454	0.9334	3.3298e-06	7.2666e-06	FALSE	none
SO_2124	8.64209	4.52559	0.93327	0.054009	0.045607	FALSE	none
SO_2605	25.9263	13.5768	0.93327	0.00084606	0.0011742	FALSE	none
SO_2790	98.8513	51.8826	0.93001	7.6858e-11	3.0681e-10	FALSE	none
SO_0569	67.7161	35.5582	0.92932	7.3055e-08	2.0534e-07	FALSE	none
SO_A0108	1.539	0	0.92932	0.41704	0.23082	FALSE	none
SO_3931	45.8149	24.0826	0.92783	9.6446e-06	1.9692e-05	FALSE	none
SO_2379	15.9819	8.40466	0.92718	0.0089835	0.0095728	FALSE	none
SO_1907	13.4959	7.11164	0.92426	0.016504	0.016215	FALSE	none
SO_2806	71.1492	37.4977	0.92405	3.7013e-08	1.0796e-07	FALSE	none
SO_3902	10.4179	5.49536	0.92277	0.035291	0.031566	FALSE	none
SO_1867	89.2621	47.1954	0.9194	7.6526e-10	2.7079e-09	FALSE	none
SO_3653	266.247	140.778	0.91934	2.2738e-26	2.4187e-25	FALSE	none
SO_4126	59.9027	31.6791	0.91909	4.6825e-07	1.1732e-06	FALSE	none
SO_0807	67.8345	35.8814	0.91878	8.2602e-08	2.3144e-07	FALSE	none
SO_4712	141.588	74.9955	0.91683	1.0042e-14	5.6809e-14	FALSE	none
SO_1618	31.7271	16.8093	0.91645	0.00024977	0.00039012	FALSE	none
SO_2911	92.3401	48.9733	0.91496	4.2676e-10	1.5566e-09	FALSE	none
SO_3720	37.7647	20.0419	0.91402	6.5746e-05	0.0001154	FALSE	none
SO_0589	4.26185	2.26279	0.91337	0.18013	0.12185	FALSE	none
SO_3481	4.26185	2.26279	0.91337	0.18013	0.12185	FALSE	none
SO_4484	2.13093	1.1314	0.91337	0.34325	0.20031	FALSE	none
SO_3847	23.085	12.2837	0.91021	0.0018408	0.0023591	FALSE	none
SO_3593	6.9847	3.71745	0.90989	0.086706	0.067702	FALSE	none
SO_0880	21.546	11.4756	0.90885	0.0026366	0.0032368	FALSE	none
SO_1086	7.57662	4.0407	0.90695	0.07481	0.059779	FALSE	none
SO_2339	554.751	296.426	0.90417	2.3172e-52	4.9002e-51	FALSE	none
SO_4266	53.5099	28.6082	0.90338	2.2822e-06	5.1317e-06	FALSE	none
SO_0598	54.3386	29.0931	0.9013	1.9517e-06	4.4676e-06	FALSE	none
SO_0419	114.596	61.4187	0.89981	5.0081e-12	2.2869e-11	FALSE	none
SO_0863	33.1477	17.7791	0.89873	0.00020578	0.0003258	FALSE	none
SO_4840	3.31477	1.77791	0.89873	0.24049	0.15224	FALSE	none
SO_A0162	3.31477	1.77791	0.89873	0.24049	0.15224	FALSE	none
SO_0149	61.9152	33.2954	0.89497	4.1115e-07	1.0434e-06	FALSE	none
SO_2217	94.3526	50.7512	0.89462	4.1049e-10	1.5066e-09	FALSE	none
SO_1183	68.1896	36.6896	0.89418	1.0838e-07	2.9942e-07	FALSE	none
SO_2772	45.5781	24.5675	0.89159	1.4416e-05	2.8486e-05	FALSE	none
SO_4721	22.7299	12.2837	0.88784	0.0022327	0.0028008	FALSE	none
SO_2727	808.805	437.527	0.88642	2.957e-74	1.0101e-72	FALSE	none
SO_4723	379.305	205.591	0.88358	1.1567e-35	1.7413e-34	FALSE	none
SO_1978	16.1003	8.72792	0.88338	0.010242	0.010715	FALSE	none
SO_3517	294.778	159.85	0.88291	4.5208e-28	5.1478e-27	FALSE	none
SO_3494	79.5545	43.1547	0.88243	1.1647e-08	3.6362e-08	FALSE	none
SO_1869	57.1798	31.0326	0.88172	1.333e-06	3.1404e-06	FALSE	none
SO_3483	19.6519	10.6675	0.88145	0.0045976	0.005345	FALSE	none
SO_0835	98.4961	53.4989	0.88056	2.269e-10	8.6495e-10	FALSE	none
SO_3423	26.755	14.5465	0.87913	0.00095686	0.0013075	FALSE	none
SO_1322	62.3888	33.9419	0.87822	4.6194e-07	1.1623e-06	FALSE	none
SO_0551	45.1046	24.5675	0.87652	1.8438e-05	3.5409e-05	FALSE	none
SO_3127	22.8483	12.4454	0.87648	0.0023018	0.0028713	FALSE	none
SO_4488	24.0321	13.0919	0.87629	0.0017724	0.0022831	FALSE	none
SO_3407	573.101	312.266	0.87601	1.2856e-52	2.785e-51	FALSE	none
SO_2457	26.9917	14.7082	0.8759	0.00092564	0.0012707	FALSE	none
SO_2500	101.692	55.4384	0.87525	1.3001e-10	5.0534e-10	FALSE	none
SO_0687	0	0	0.87273	0.62433	0.30687	FALSE	none
SO_1098	10.6546	5.81861	0.87273	0.037735	0.033399	FALSE	none
SO_1764	8.87886	4.84884	0.87273	0.057869	0.048262	FALSE	none
SO_1951	0	0	0.87273	0.62433	0.30687	FALSE	none
SO_2378	2.95962	1.61628	0.87273	0.27349	0.16887	FALSE	none
SO_2976	0	0	0.87273	0.62433	0.30687	FALSE	none
SO_3100	3.55154	1.93954	0.87273	0.23031	0.14785	FALSE	none
SO_4486	0	0	0.87273	0.62433	0.30687	FALSE	none
SO_A0083	4.14347	2.26279	0.87273	0.19509	0.12949	FALSE	none
SO_t019	0	0	0.87273	0.62433	0.30687	FALSE	none
SO_t023	1.18385	0	0.87273	0.48858	0.2592	FALSE	none
SO_0045	59.074	32.3256	0.86984	1.0322e-06	2.4711e-06	FALSE	none
SO_3655	20.9541	11.4756	0.86866	0.003639	0.0043442	FALSE	none
SO_0096	20.3622	11.1523	0.86855	0.0041526	0.0048883	FALSE	none
SO_3155	38.3567	21.0117	0.86829	8.3709e-05	0.00014325	FALSE	none
SO_3068	38.0015	20.85	0.86601	9.1982e-05	0.00015636	FALSE	none
SO_0444	870.957	477.934	0.86579	3.0208e-78	1.1179e-76	FALSE	none
SO_4311	173.078	95.0373	0.86486	7.314e-17	4.7766e-16	FALSE	none
SO_1281	8.5237	4.68722	0.86275	0.064438	0.053018	FALSE	none
SO_3384	45.8149	25.214	0.86159	1.8305e-05	3.519e-05	FALSE	none
SO_4203	104.534	57.5396	0.86134	9.7153e-11	3.8222e-10	FALSE	none
SO_1784	936.305	516.24	0.85894	2.035e-83	8.0332e-82	FALSE	none
SO_1863	12.312	6.78838	0.85893	0.026546	0.024475	FALSE	none
SO_1985	247.542	136.576	0.85797	2.7301e-23	2.4617e-22	FALSE	none
SO_1588	67.3609	37.1745	0.8576	2.1605e-07	5.6941e-07	FALSE	none
SO_1432	4.97216	2.74768	0.85566	0.15934	0.11059	FALSE	none
SO_0320	30.0697	16.6477	0.85299	0.00054797	0.00078626	FALSE	none
SO_0458	713.031	394.858	0.85263	1.4432e-63	4.2027e-62	FALSE	none
SO_4469	49.0113	27.1535	0.85197	1.0329e-05	2.085e-05	FALSE	none
SO_0298	169.053	93.9059	0.84819	2.9503e-16	1.8324e-15	FALSE	none
SO_1816	147.507	81.9455	0.84805	2.2405e-14	1.2399e-13	FALSE	none
SO_4697	10.1811	5.65698	0.84779	0.044883	0.038666	FALSE	none
SO_A0156	412.452	229.189	0.84769	2.486e-37	3.8737e-36	FALSE	none
SO_2603	72.6882	40.407	0.84712	8.4317e-08	2.355e-07	FALSE	none
SO_2784	77.3052	42.9931	0.84646	3.3261e-08	9.7819e-08	FALSE	none
SO_1159	12.7856	7.11164	0.84626	0.024706	0.02305	FALSE	none
SO_2490	154.729	86.1478	0.84486	5.8089e-15	3.3287e-14	FALSE	none
SO_0917	20.007	11.1523	0.84316	0.00503	0.0057795	FALSE	none
SO_0897	60.8498	33.9419	0.84218	1.0101e-06	2.4248e-06	FALSE	none
SO_4298	21.4276	11.9605	0.8412	0.0037306	0.0044357	FALSE	none
SO_2012	91.7482	51.2361	0.84052	1.9846e-09	6.7927e-09	FALSE	none
SO_1834	2.60446	1.45465	0.84031	0.3122	0.18749	FALSE	none
SO_1121	38.475	21.4965	0.83982	0.00010301	0.00017247	FALSE	none
SO_2092	43.9207	24.5675	0.83815	3.3894e-05	6.2264e-05	FALSE	none
SO_0828	86.3025	48.3268	0.83658	6.3768e-09	2.0521e-08	FALSE	none
SO_2048	60.613	33.9419	0.83656	1.1381e-06	2.7065e-06	FALSE	none
SO_2365	34.9235	19.557	0.83651	0.00022115	0.00034795	FALSE	none
SO_2435	100.39	56.2466	0.83578	3.8484e-10	1.4242e-09	FALSE	none
SO_3145	249.792	139.97	0.83561	5.3795e-23	4.6843e-22	FALSE	none
SO_2551	11.2466	6.3035	0.83526	0.036202	0.03217	FALSE	none
SO_3874	31.9639	17.9407	0.8332	0.00041939	0.00062342	FALSE	none
SO_4583	598.79	336.348	0.83209	1.3579e-52	2.9063e-51	FALSE	none
SO_1878	52.918	29.7396	0.83137	5.7705e-06	1.2116e-05	FALSE	none
SO_0939	2.01254	1.1314	0.83091	0.37664	0.21406	FALSE	none
SO_3984	57.7718	32.4873	0.83049	2.181e-06	4.9354e-06	FALSE	none
SO_0366	19.5335	10.9907	0.82966	0.0059126	0.0066855	FALSE	none
SO_3833	110.571	62.2268	0.82937	5.8236e-11	2.3458e-10	FALSE	none
SO_4048	15.5084	8.72792	0.82934	0.014197	0.0142	FALSE	none
SO_0673	55.996	31.5175	0.82917	3.1721e-06	6.9737e-06	FALSE	none
SO_2609	59.074	33.2954	0.8272	1.7457e-06	4.0169e-06	FALSE	none
SO_1984	407.48	229.997	0.82512	4.2712e-36	6.5407e-35	FALSE	none
SO_1125	12.312	6.95001	0.82498	0.029255	0.0267	FALSE	none
SO_2868	3.43316	1.93954	0.82382	0.24994	0.1565	FALSE	none
SO_3554	45.4597	25.6989	0.82288	2.8578e-05	5.3046e-05	FALSE	none
SO_0443	275.008	155.648	0.82119	8.3283e-25	8.219e-24	FALSE	none
SO_4507	43.092	24.4058	0.82019	4.734e-05	8.4857e-05	FALSE	none
SO_0398	217.118	122.999	0.81983	6.7886e-20	5.0668e-19	FALSE	none
SO_0906	43.9207	24.8907	0.81929	4.0363e-05	7.3088e-05	FALSE	none
SO_1778	1382.38	783.735	0.81872	1.9968e-117	1.0748e-115	FALSE	none
SO_A0148	28.7675	16.3244	0.81741	0.00090258	0.0012409	FALSE	none
SO_4561	54.1018	30.7093	0.817	5.3389e-06	1.1331e-05	FALSE	none
SO_3580	155.439	88.249	0.8167	1.2277e-14	6.8798e-14	FALSE	none
SO_2360	21.9012	12.4454	0.8154	0.0038143	0.0045217	FALSE	none
SO_3442	27.5836	15.6779	0.81508	0.0011692	0.0015663	FALSE	none
SO_3664	126.79	72.0861	0.81465	3.4366e-12	1.6023e-11	FALSE	none
SO_4355	32.0823	18.264	0.81277	0.00047088	0.00069128	FALSE	none
SO_4198	48.5377	27.6384	0.81243	1.7054e-05	3.3062e-05	FALSE	none
SO_4458	47.1171	26.8303	0.81239	2.2669e-05	4.2838e-05	FALSE	none
SO_1474	13.6142	7.75815	0.81133	0.022836	0.021486	FALSE	none
SO_0776	78.8442	44.9326	0.81124	4.314e-08	1.2481e-07	FALSE	none
SO_4502	57.535	32.8105	0.81028	2.9152e-06	6.4329e-06	FALSE	none
SO_4719	751.506	428.638	0.81003	4.1866e-64	1.2395e-62	FALSE	none
SO_3163	57.7718	32.9721	0.80912	2.8209e-06	6.2547e-06	FALSE	none
SO_0931	138.629	79.1978	0.80769	4.176e-13	2.1015e-12	FALSE	none
SO_0405	1027.46	587.195	0.80717	1.0153e-86	4.2943e-85	FALSE	none
SO_3345	96.3652	55.1152	0.80606	1.5493e-09	5.3441e-09	FALSE	none
SO_0046	11.0098	6.3035	0.80456	0.041389	0.036084	FALSE	none
SO_2153	33.0293	18.9105	0.80456	0.00041129	0.0006124	FALSE	none
SO_1471	55.8776	32.0024	0.80409	4.3517e-06	9.2911e-06	FALSE	none
SO_3772	261.394	149.829	0.8029	3.0713e-23	2.7554e-22	FALSE	none
SO_2518	30.4249	17.4558	0.80154	0.00071133	0.00099888	FALSE	none
SO_3987	72.3331	41.5384	0.80021	1.8286e-07	4.8553e-07	FALSE	none
SO_3936	44.7494	25.6989	0.80016	4.0876e-05	7.3942e-05	FALSE	none
SO_2133	8.99724	5.1721	0.79873	0.066047	0.054141	FALSE	none
SO_A0166	2.24931	1.29303	0.79873	0.35807	0.20665	FALSE	none
SO_1986	180.774	103.927	0.79861	1.7339e-16	1.1079e-15	FALSE	none
SO_A0131	51.9709	29.9012	0.7975	1.0107e-05	2.0471e-05	FALSE	none
SO_4040	24.1505	13.9	0.79697	0.002624	0.003228	FALSE	none
SO_2793	7.57662	4.36396	0.79592	0.092136	0.070882	FALSE	none
SO_2394	34.2132	19.7186	0.79499	0.00034719	0.00052399	FALSE	none
SO_0695	73.1618	42.1849	0.79436	1.6999e-07	4.5408e-07	FALSE	none
SO_2483	42.0266	24.2442	0.79366	7.4335e-05	0.00012933	FALSE	none
SO_2517	29.9513	17.2942	0.79233	0.00083085	0.0011539	FALSE	none
SO_1607	22.3747	12.9303	0.79112	0.0038904	0.004601	FALSE	none
SO_2571	42.5001	24.5675	0.79072	6.9509e-05	0.00012153	FALSE	none
SO_4647	32.6742	18.9105	0.78896	0.00049279	0.00071595	FALSE	none
SO_A0079	62.2704	36.0431	0.78882	1.5073e-06	3.5092e-06	FALSE	none
SO_1722	46.8804	27.1535	0.78784	3.0259e-05	5.605e-05	FALSE	none
SO_4707	3.9067	2.26279	0.78784	0.22852	0.14713	FALSE	none
SO_3956	80.2649	46.5489	0.78602	4.951e-08	1.4231e-07	FALSE	none
SO_2886	505.976	293.84	0.78404	1.3579e-42	2.2972e-41	FALSE	none
SO_1941	181.721	105.543	0.78389	2.4866e-16	1.5499e-15	FALSE	none
SO_3116	42.8553	24.8907	0.78386	6.8951e-05	0.00012067	FALSE	none
SO_0478	5.56408	3.23256	0.78347	0.15165	0.10614	FALSE	none
SO_0513	6.39278	3.71745	0.78213	0.12462	0.09031	FALSE	none
SO_0213	28.0572	16.3244	0.78134	0.0013006	0.001728	FALSE	none
SO_3654	46.8804	27.3152	0.77928	3.2914e-05	6.0651e-05	FALSE	none
SO_A0073	20.2438	11.7989	0.77883	0.0063737	0.0071139	FALSE	none
SO_1689	654.904	381.927	0.77799	2.8597e-54	6.5127e-53	FALSE	none
SO_0870	67.0058	39.114	0.7766	7.1576e-07	1.7393e-06	FALSE	none
SO_2342	186.338	108.776	0.77656	1.3782e-16	8.8385e-16	FALSE	none
SO_0083	20.4806	11.9605	0.77598	0.0061519	0.006899	FALSE	none
SO_0395	92.6953	54.1454	0.77566	5.6288e-09	1.8347e-08	FALSE	none
SO_1482	758.254	443.023	0.7753	2.2413e-62	6.2208e-61	FALSE	none
SO_1814	42.8553	25.0524	0.77453	7.5006e-05	0.00013024	FALSE	none
SO_0482	1.65739	0	0.7732	0.43648	0.23857	FALSE	none
SO_0689	0	0	0.7732	0.58216	0.2917	FALSE	none
SO_1231	14.0878	8.24303	0.7732	0.023287	0.021841	FALSE	none
SO_2393	2.48608	1.45465	0.7732	0.34057	0.19932	FALSE	none
SO_3628	2.48608	1.45465	0.7732	0.34057	0.19932	FALSE	none
SO_3636	170.711	99.8862	0.7732	2.8366e-15	1.6685e-14	FALSE	none
SO_A0160	251.331	147.082	0.77297	9.5035e-22	7.7439e-21	FALSE	none
SO_0875	26.3998	15.5163	0.76674	0.0019697	0.0025008	FALSE	none
SO_3164	42.6185	25.0524	0.76653	8.4352e-05	0.00014422	FALSE	none
SO_0591	55.5224	32.6489	0.76604	7.2436e-06	1.4992e-05	FALSE	none
SO_3396	7.69501	4.52559	0.76582	0.094926	0.072526	FALSE	none
SO_0095	29.3594	17.2942	0.76353	0.0011224	0.0015116	FALSE	none
SO_1627	114.952	67.7222	0.76333	1.1489e-10	4.4955e-10	FALSE	none
SO_0500	10.4179	6.14187	0.76231	0.052458	0.044374	FALSE	none
SO_4757	58.6004	34.5884	0.76062	4.3192e-06	9.2439e-06	FALSE	none
SO_1792	145.613	85.9862	0.75997	4.4364e-13	2.2262e-12	FALSE	none
SO_0823	42.145	24.8907	0.75975	9.81e-05	0.00016502	FALSE	none
SO_0974	146.679	86.6327	0.75968	3.6803e-13	1.8679e-12	FALSE	none
SO_1467	84.5267	49.9431	0.75912	3.4954e-08	1.0246e-07	FALSE	none
SO_1901	24.8608	14.7082	0.75726	0.002812	0.0034378	FALSE	none
SO_2684	3.55154	2.10117	0.75726	0.25882	0.1614	FALSE	none
SO_3519	89.2621	52.8524	0.75608	1.5362e-08	4.7457e-08	FALSE	none
SO_2305	170.592	101.018	0.75595	5.249e-15	3.0372e-14	FALSE	none
SO_1512	76.3582	45.2559	0.75468	1.7088e-07	4.5578e-07	FALSE	none
SO_4587	37.0544	21.9814	0.75336	0.00027312	0.00042262	FALSE	none
SO_1160	16.3371	9.69769	0.75244	0.015718	0.015494	FALSE	none
SO_A0051	48.1826	28.6082	0.75208	3.3641e-05	6.1862e-05	FALSE	none
SO_3534	39.1853	23.2745	0.75157	0.00018475	0.00029565	FALSE	none
SO_4596	40.2508	23.921	0.75074	0.00015201	0.00024878	FALSE	none
SO_4256	138.155	82.1071	0.75071	2.2574e-12	1.0693e-11	FALSE	none
SO_2156	17.4026	10.3442	0.75048	0.012767	0.012982	FALSE	none
SO_0490	391.972	233.068	0.75	3.1928e-32	4.2966e-31	FALSE	none
SO_4016	35.8706	21.3349	0.74958	0.00035234	0.00053131	FALSE	none
SO_0582	67.3609	40.0838	0.74889	9.8277e-07	2.3623e-06	FALSE	none
SO_0878	92.3401	54.9536	0.74874	9.9944e-09	3.1478e-08	FALSE	none
SO_2638	696.576	414.576	0.74864	7.6917e-56	1.7978e-54	FALSE	none
SO_0308	19.5335	11.6372	0.7472	0.008452	0.0090554	FALSE	none
SO_4626	21.4276	12.7686	0.74687	0.0058214	0.0066118	FALSE	none
SO_1677	488.455	291.254	0.74595	1.4506e-39	2.3426e-38	FALSE	none
SO_3866	69.6102	41.5384	0.74485	6.8732e-07	1.6725e-06	FALSE	none
SO_4340	83.1061	49.6198	0.74404	5.8787e-08	1.6682e-07	FALSE	none
SO_3816	3.78831	2.26279	0.74345	0.24715	0.1553	FALSE	none
SO_0947	211.317	126.232	0.74333	5.4446e-18	3.7928e-17	FALSE	none
SO_3555	62.9807	37.6594	0.7419	2.4199e-06	5.4138e-06	FALSE	none
SO_1228	83.4612	49.9431	0.74082	5.82e-08	1.6541e-07	FALSE	none
SO_A0180	79.3178	47.5187	0.73915	1.2714e-07	3.4746e-07	FALSE	none
SO_1609	21.3093	12.7686	0.73888	0.0061858	0.0069326	FALSE	none
SO_4257	64.1645	38.4675	0.73814	2.046e-06	4.6537e-06	FALSE	none
SO_1247	53.6283	32.164	0.73755	1.4248e-05	2.8216e-05	FALSE	none
SO_0942	74.1088	44.4477	0.73754	3.3633e-07	8.6088e-07	FALSE	none
SO_1340	15.6268	9.37443	0.73722	0.019166	0.018513	FALSE	none
SO_4659	78.7259	47.357	0.73326	1.5567e-07	4.1963e-07	FALSE	none
SO_1372	20.9541	12.607	0.73301	0.0068122	0.0075255	FALSE	none
SO_3903	38.1199	22.9512	0.73197	0.00026476	0.00041184	FALSE	none
SO_A0069	39.1853	23.5977	0.73167	0.00021771	0.00034286	FALSE	none
SO_0079	4.02508	2.42442	0.73138	0.23608	0.15028	FALSE	none
SO_t011	4.02508	2.42442	0.73138	0.23608	0.15028	FALSE	none
SO_2498	108.914	65.621	0.73096	7.1791e-10	2.5556e-09	FALSE	none
SO_3274	58.7188	35.3966	0.73021	6.11e-06	1.2784e-05	FALSE	none
SO_0293	32.4374	19.557	0.72997	0.00077692	0.0010824	FALSE	none
SO_3090	134.84	81.299	0.72994	7.2562e-12	3.2231e-11	FALSE	none
SO_3738	15.2716	9.2128	0.72914	0.021168	0.020108	FALSE	none
SO_2760	208.831	126.07	0.72811	1.6067e-17	1.0936e-16	FALSE	none
SO_4164	32.911	19.8803	0.72723	0.00072469	0.0010152	FALSE	none
SO_A0068	21.9012	13.2535	0.72463	0.0059008	0.0066764	FALSE	none
SO_2049	24.0321	14.5465	0.72429	0.0039327	0.0046449	FALSE	none
SO_2240	113.176	68.5303	0.72375	3.9543e-10	1.4604e-09	FALSE	none
SO_3635	30.4249	18.4256	0.72354	0.0011825	0.001583	FALSE	none
SO_4565	21.0725	12.7686	0.72276	0.0069808	0.007664	FALSE	none
SO_3641	34.9235	21.1733	0.72195	0.00051771	0.00074768	FALSE	none
SO_3381	96.4836	58.5094	0.72162	7.9737e-09	2.5203e-08	FALSE	none
SO_2344	3.19639	1.93954	0.72073	0.29396	0.17834	FALSE	none
SO_2095	113.768	69.1768	0.71773	4.089e-10	1.5038e-09	FALSE	none
SO_2745	79.4362	48.3268	0.71697	1.7828e-07	4.7409e-07	FALSE	none
SO_0408	88.1966	53.6605	0.71686	3.7832e-08	1.1017e-07	FALSE	none
SO_1333	21.7828	13.2535	0.71681	0.0062659	0.0070091	FALSE	none
SO_3029	9.82593	5.98024	0.71639	0.066436	0.05441	FALSE	none
SO_0488	15.39	9.37443	0.71519	0.021703	0.020573	FALSE	none
SO_3834	237.835	144.98	0.7141	1.8959e-19	1.3802e-18	FALSE	none
SO_1738	62.0336	37.821	0.71386	4.1202e-06	8.8288e-06	FALSE	none
SO_2034	45.5781	27.8	0.71325	7.9458e-05	0.0001373	FALSE	none
SO_4244	16.6922	10.1826	0.71308	0.016952	0.016609	FALSE	none
SO_4676	54.5754	33.2954	0.71293	1.5804e-05	3.0986e-05	FALSE	none
SO_2918	166.567	101.664	0.7123	4.7085e-14	2.5578e-13	FALSE	none
SO_1192	30.4249	18.5872	0.71094	0.0012833	0.0017101	FALSE	none
SO_0333	157.925	96.6536	0.70835	2.3926e-13	1.2319e-12	FALSE	none
SO_1998	6.86632	4.20233	0.70835	0.1267	0.091463	FALSE	none
SO_A0021	2.36769	1.45465	0.70281	0.37135	0.21232	FALSE	none
SO_3232	205.161	126.07	0.70253	8.747e-17	5.6708e-16	FALSE	none
SO_3358	34.45	21.1733	0.70226	0.00065239	0.00092366	FALSE	none
SO_2303	395.405	243.089	0.70185	7.5907e-31	9.7709e-30	FALSE	none
SO_1655	21.546	13.2535	0.70105	0.0070613	0.0077429	FALSE	none
SO_2022	8.40532	5.1721	0.70055	0.092548	0.071015	FALSE	none
SO_4720	32.7926	20.2035	0.69876	0.00090322	0.0012409	FALSE	none
SO_2894	17.0474	10.5058	0.69836	0.016734	0.016414	FALSE	none
SO_3194	92.8136	57.2164	0.69791	2.3889e-08	7.132e-08	FALSE	none
SO_2759	187.166	115.402	0.69765	2.2868e-15	1.3677e-14	FALSE	none
SO_2356	154.61	95.3606	0.69717	5.9989e-13	2.9766e-12	FALSE	none
SO_2375	501.596	309.679	0.69575	2.052e-38	3.2546e-37	FALSE	none
SO_3320	9.94432	6.14187	0.69519	0.068166	0.055468	FALSE	none
SO_0138	139.457	86.1478	0.69494	8.5178e-12	3.7452e-11	FALSE	none
SO_A0086	76.1214	47.0338	0.6946	4.5439e-07	1.1449e-06	FALSE	none
SO_1837	12.5488	7.75815	0.69376	0.040642	0.035512	FALSE	none
SO_3557	46.5252	28.7698	0.69346	8.1092e-05	0.00013945	FALSE	none
SO_2928	36.5809	22.6279	0.69298	0.00047641	0.00069767	FALSE	none
SO_3740	346.394	214.319	0.69265	5.9239e-27	6.5355e-26	FALSE	none
SO_1794	312.654	193.469	0.69247	1.7554e-24	1.6855e-23	FALSE	none
SO_2645	89.2621	55.2768	0.69137	4.9696e-08	1.4262e-07	FALSE	none
SO_0410	32.0823	19.8803	0.69044	0.0010873	0.0014676	FALSE	none
SO_4722	59.4291	36.8512	0.68946	8.8368e-06	1.8106e-05	FALSE	none
SO_3367	46.6436	28.9314	0.68904	8.2882e-05	0.00014239	FALSE	none
SO_2769	155.558	96.492	0.68897	6.5855e-13	3.2495e-12	FALSE	none
SO_1274	369.952	229.512	0.68877	1.4953e-28	1.736e-27	FALSE	none
SO_3098	6.51116	4.0407	0.68831	0.14159	0.10021	FALSE	none
SO_0264	260.091	161.467	0.68778	1.5709e-20	1.1925e-19	FALSE	none
SO_2177	72.0963	44.771	0.68736	1.0159e-06	2.4353e-06	FALSE	none
SO_0592	66.2955	41.2152	0.68573	2.8239e-06	6.2547e-06	FALSE	none
SO_0625	118.03	73.3792	0.68571	4.1346e-10	1.5144e-09	FALSE	none
SO_0383	49.1297	30.5477	0.68553	5.5524e-05	9.873e-05	FALSE	none
SO_4281	67.8345	42.1849	0.68529	2.1794e-06	4.9354e-06	FALSE	none
SO_2042	33.9764	21.1733	0.68229	0.00082047	0.0011404	FALSE	none
SO_0720	20.4806	12.7686	0.68165	0.0094135	0.0099462	FALSE	none
SO_3228	172.368	107.483	0.68139	4.9834e-14	2.6907e-13	FALSE	none
SO_3749	107.73	67.2373	0.68009	2.68e-09	9.0335e-09	FALSE	none
SO_4299	33.1477	20.6884	0.68009	0.00096541	0.0013182	FALSE	none
SO_4022	35.989	22.4663	0.67979	0.00058527	0.0008364	FALSE	none
SO_3118	47.1171	29.4163	0.67963	8.36e-05	0.00014325	FALSE	none
SO_2201	129.158	80.6524	0.67934	7.4069e-11	2.9701e-10	FALSE	none
SO_2255	270.983	169.225	0.67926	3.9937e-21	3.1116e-20	FALSE	none
SO_1097	27.9388	17.4558	0.67856	0.0024678	0.0030549	FALSE	none
SO_2625	192.494	120.413	0.67682	2.0487e-15	1.2336e-14	FALSE	none
SO_4814	2.84123	1.77791	0.67634	0.335	0.19724	FALSE	none
SO_2757	37.1728	23.2745	0.6755	0.0004912	0.00071521	FALSE	none
SO_4489	31.7271	19.8803	0.67438	0.0012912	0.0017194	FALSE	none
SO_1380	52.3261	32.8105	0.67337	3.6259e-05	6.6197e-05	FALSE	none
SO_1940	30.6616	19.2337	0.6728	0.0015753	0.0020516	FALSE	none
SO_4766	4.38024	2.74768	0.6728	0.23228	0.14874	FALSE	none
SO_3723	27.8204	17.4558	0.67243	0.0026143	0.0032205	FALSE	none
SO_0973	22.1379	13.9	0.67143	0.007291	0.0079409	FALSE	none
SO_1067	25.216	15.8396	0.6708	0.0042013	0.0049424	FALSE	none
SO_0431	43.9207	27.6384	0.66823	0.00016182	0.000263	FALSE	none
SO_4786	39.7773	25.0524	0.667	0.00033427	0.00050621	FALSE	none
SO_4362	1.539	0	0.66628	0.48064	0.25624	FALSE	none
SO_4535	4.617	2.90931	0.66628	0.22187	0.14389	FALSE	none
SO_0801	38.9486	24.5675	0.66482	0.00039268	0.00058667	FALSE	none
SO_3255	155.794	98.2699	0.66482	1.3388e-12	6.4802e-12	FALSE	none
SO_0596	12.5488	7.91978	0.66402	0.044307	0.038244	FALSE	none
SO_4704	37.6463	23.7593	0.66402	0.00049492	0.00071827	FALSE	none
SO_3988	962.941	608.207	0.66289	1.9826e-69	6.5219e-68	FALSE	none
SO_4733	41.1979	26.0221	0.66283	0.00027106	0.00042016	FALSE	none
SO_A0183	11.2466	7.11164	0.66123	0.057335	0.047906	FALSE	none
SO_2044	93.5239	59.1559	0.66081	4.253e-08	1.2327e-07	FALSE	none
SO_4675	30.6616	19.3954	0.66072	0.001704	0.0022014	FALSE	none
SO_0474	29.1226	18.4256	0.66043	0.0022342	0.0028008	FALSE	none
SO_2563	30.8984	19.557	0.65985	0.0016444	0.0021337	FALSE	none
SO_3208	123.594	78.228	0.65985	3.0532e-10	1.1466e-09	FALSE	none
SO_3388	77.0685	48.8117	0.65891	6.7358e-07	1.6413e-06	FALSE	none
SO_1687	11.4833	7.27327	0.65886	0.055124	0.046452	FALSE	none
SO_1523	53.2731	33.7803	0.65723	3.6775e-05	6.7009e-05	FALSE	none
SO_1575	38.475	24.4058	0.6567	0.00045489	0.0006717	FALSE	none
SO_4213	20.1254	12.7686	0.65642	0.011237	0.011585	FALSE	none
SO_0616	28.7675	18.264	0.65544	0.0024514	0.0030388	FALSE	none
SO_3073	35.6338	22.6279	0.65514	0.00074932	0.0010464	FALSE	none
SO_2921	30.78	19.557	0.65431	0.0017404	0.0022452	FALSE	none
SO_0063	56.4695	35.8814	0.65423	2.2241e-05	4.2164e-05	FALSE	none
SO_1565	31.2536	19.8803	0.65268	0.0016207	0.0021076	FALSE	none
SO_A0185	20.8357	13.2535	0.65268	0.010061	0.010556	FALSE	none
SO_0963	22.6115	14.3849	0.6525	0.0073437	0.0079786	FALSE	none
SO_3045	34.8051	22.1431	0.65245	0.00088117	0.0012172	FALSE	none
SO_0301	36.5809	23.2745	0.65234	0.00065075	0.00092256	FALSE	none
SO_3991	145.021	92.2897	0.65202	1.14e-11	4.9392e-11	FALSE	none
SO_A0095	2225.63	1416.83	0.65155	5.9523e-156	4.2294e-154	FALSE	none
SO_3097	44.631	28.4466	0.64979	0.00016979	0.00027432	FALSE	none
SO_2559	32.2006	20.5268	0.64958	0.0014057	0.001851	FALSE	none
SO_0774	23.7953	15.193	0.64727	0.0061195	0.0068713	FALSE	none
SO_2337	34.9235	22.3047	0.64685	0.00089959	0.0012381	FALSE	none
SO_3705	11.1282	7.11164	0.64596	0.061047	0.050462	FALSE	none
SO_2097	63.691	40.7303	0.64499	7.5113e-06	1.5515e-05	FALSE	none
SO_1608	90.6827	58.0245	0.64417	9.2226e-08	2.5678e-07	FALSE	none
SO_3489	55.0489	35.2349	0.64371	3.1764e-05	5.8653e-05	FALSE	none
SO_1732	24.7424	15.8396	0.64345	0.0052909	0.0060558	FALSE	none
SO_3618	11.6017	7.43489	0.64195	0.056409	0.04731	FALSE	none
SO_3933	68.0712	43.6396	0.64141	3.8395e-06	8.2772e-06	FALSE	none
SO_2885	94.2343	60.4489	0.64053	5.5477e-08	1.5818e-07	FALSE	none
SO_1720	31.4903	20.2035	0.6403	0.0016893	0.002184	FALSE	none
SO_A0157	450.099	288.829	0.64002	1.669e-32	2.2805e-31	FALSE	none
SO_3125	67.4793	43.3163	0.63953	4.3396e-06	9.2765e-06	FALSE	none
SO_4354	17.8761	11.4756	0.63946	0.018051	0.017578	FALSE	none
SO_2755	34.2132	21.9814	0.63827	0.0010799	0.0014587	FALSE	none
SO_4653	2.01254	1.29303	0.63827	0.42789	0.23511	FALSE	none
SO_1589	56.5879	36.3663	0.63789	2.6337e-05	4.9247e-05	FALSE	none
SO_4816	20.3622	13.0919	0.63722	0.011731	0.012045	FALSE	none
SO_4011	44.9862	28.9314	0.63684	0.00018037	0.00028943	FALSE	none
SO_4593	8.28693	5.33373	0.63569	0.10823	0.080715	FALSE	none
SO_2933	49.9584	32.164	0.63528	8.0557e-05	0.00013866	FALSE	none
SO_4199	118.74	76.4501	0.63521	1.2142e-09	4.2457e-09	FALSE	none
SO_2027	47.9458	30.871	0.63515	0.00011237	0.0001876	FALSE	none
SO_1531	210.606	135.606	0.63513	5.7266e-16	3.5199e-15	FALSE	none
SO_0006	12.7856	8.24303	0.63327	0.046365	0.039807	FALSE	none
SO_0207	42.8553	27.6384	0.6328	0.0002663	0.00041387	FALSE	none
SO_0289	61.3233	39.5989	0.63098	1.3214e-05	2.6285e-05	FALSE	none
SO_0141	24.2689	15.6779	0.63037	0.0061519	0.006899	FALSE	none
SO_2098	46.9987	30.3861	0.62921	0.00013914	0.00022865	FALSE	none
SO_0047	4.49862	2.90931	0.62881	0.23866	0.15152	FALSE	none
SO_0290	4.49862	2.90931	0.62881	0.23866	0.15152	FALSE	none
SO_1411	2.24931	1.45465	0.62881	0.40473	0.22587	FALSE	none
SO_3360	2.24931	1.45465	0.62881	0.40473	0.22587	FALSE	none
SO_1556	110.335	71.4396	0.62709	5.5577e-09	1.8148e-08	FALSE	none
SO_3417	336.213	217.713	0.62695	2.5319e-24	2.4051e-23	FALSE	none
SO_2391	16.2187	10.5058	0.62647	0.025477	0.023657	FALSE	none
SO_3680	41.9082	27.1535	0.62609	0.00033015	0.00050125	FALSE	none
SO_1150	126.908	82.2687	0.62537	4.2277e-10	1.5453e-09	FALSE	none
SO_3257	82.8693	53.8222	0.62264	4.7053e-07	1.1763e-06	FALSE	none
SO_0881	46.762	30.3861	0.62192	0.00015513	0.00025352	FALSE	none
SO_0694	125.843	81.7838	0.62174	5.4742e-10	1.9765e-09	FALSE	none
SO_4351	91.7482	59.6408	0.62138	1.1785e-07	3.2458e-07	FALSE	none
SO_4845	2.48608	1.61628	0.62119	0.38333	0.21658	FALSE	none
SO_2237	142.417	92.6129	0.62083	4.1923e-11	1.7239e-10	FALSE	none
SO_3071	40.7244	26.507	0.61952	0.00042398	0.00062972	FALSE	none
SO_4591	1079.91	702.921	0.61947	1.12e-73	3.7539e-72	FALSE	none
SO_2813	118.148	76.935	0.61888	1.9573e-09	6.7252e-09	FALSE	none
SO_0190	41.1979	26.8303	0.61871	0.00039514	0.00058984	FALSE	none
SO_4098	338.699	220.622	0.61842	3.0209e-24	2.8243e-23	FALSE	none
SO_0977	26.0446	16.971	0.61792	0.0048647	0.005615	FALSE	none
SO_1222	70.6757	46.064	0.61757	3.5237e-06	7.6427e-06	FALSE	none
SO_3276	154.729	100.856	0.61745	6.8063e-12	3.0609e-11	FALSE	none
SO_3108	68.6632	44.771	0.61697	4.8911e-06	1.0418e-05	FALSE	none
SO_3260	10.8914	7.11164	0.61494	0.069145	0.056131	FALSE	none
SO_1857	129.631	84.6931	0.6141	3.6772e-10	1.3665e-09	FALSE	none
SO_1916	13.851	9.05118	0.61381	0.040547	0.035464	FALSE	none
SO_1302	22.4931	14.7082	0.61287	0.0090957	0.0096653	FALSE	none
SO_4739	70.4389	46.064	0.61273	3.9185e-06	8.427e-06	FALSE	none
SO_1782	5.68247	3.71745	0.61221	0.19003	0.12704	FALSE	none
SO_2325	5.68247	3.71745	0.61221	0.19003	0.12704	FALSE	none
SO_4508	45.4597	29.7396	0.61221	0.00020996	0.00033181	FALSE	none
SO_2867	25.9263	16.971	0.61135	0.0051464	0.0059056	FALSE	none
SO_1256	14.5613	9.53606	0.61068	0.036101	0.032112	FALSE	none
SO_0031	64.1645	42.0233	0.61059	1.0862e-05	2.1852e-05	FALSE	none
SO_3562	46.8804	30.7093	0.61031	0.00017016	0.00027454	FALSE	none
SO_3418	50.3135	32.9721	0.6097	9.8864e-05	0.00016615	FALSE	none
SO_3908	35.989	23.5977	0.60891	0.00099786	0.0013572	FALSE	none
SO_2618	172.131	112.978	0.60747	6.4127e-13	3.1731e-12	FALSE	none
SO_4131	30.78	20.2035	0.60739	0.0023604	0.0029342	FALSE	none
SO_1912	77.0685	50.5896	0.6073	1.4998e-06	3.4964e-06	FALSE	none
SO_3392	21.6644	14.2233	0.60707	0.010758	0.011169	FALSE	none
SO_1717	104.77	68.8536	0.60563	2.0976e-08	6.3154e-08	FALSE	none
SO_1300	335.621	220.622	0.60525	1.1467e-23	1.0555e-22	FALSE	none
SO_1733	22.6115	14.8698	0.60467	0.0092787	0.0098284	FALSE	none
SO_4064	35.6338	23.4361	0.60452	0.0010922	0.0014731	FALSE	none
SO_0789	16.6922	10.9907	0.60289	0.025566	0.023703	FALSE	none
SO_3502	16.6922	10.9907	0.60289	0.025566	0.023703	FALSE	none
SO_A0045	16.6922	10.9907	0.60289	0.025566	0.023703	FALSE	none
SO_2822	30.4249	20.0419	0.60223	0.002586	0.0031901	FALSE	none
SO_1356	209.541	138.192	0.60056	2.8022e-15	1.6537e-14	FALSE	none
SO_3348	150.941	99.5629	0.6003	2.0394e-11	8.5727e-11	FALSE	none
SO_4555	128.566	84.8548	0.59944	6.2918e-10	2.2579e-09	FALSE	none
SO_3591	80.0281	52.8524	0.59854	1.087e-06	2.5919e-06	FALSE	none
SO_1861	83.9348	55.4384	0.59838	5.9673e-07	1.4743e-06	FALSE	none
SO_0543	321.651	212.541	0.59776	1.5173e-22	1.2896e-21	FALSE	none
SO_2061	11.2466	7.43489	0.5971	0.067874	0.055282	FALSE	none
SO_2137	26.3998	17.4558	0.59682	0.0051595	0.0059168	FALSE	none
SO_2020	64.9932	42.9931	0.59618	1.1507e-05	2.3123e-05	FALSE	none
SO_1045	123.594	81.7838	0.59572	1.4702e-09	5.091e-09	FALSE	none
SO_1676	136.024	90.0269	0.59543	2.249e-10	8.5915e-10	FALSE	none
SO_1976	3.9067	2.58605	0.5952	0.28247	0.17296	FALSE	none
SO_2419	211.79	140.293	0.59419	2.5941e-15	1.5412e-14	FALSE	none
SO_0134	44.631	29.5779	0.59353	0.00028467	0.00043819	FALSE	none
SO_1674	69.9654	46.3873	0.59291	5.5783e-06	1.1769e-05	FALSE	none
SO_3252	152.48	101.179	0.5917	2.087e-11	8.7229e-11	FALSE	none
SO_1568	116.135	77.0966	0.59107	5.0787e-09	1.6614e-08	FALSE	none
SO_1843	12.9039	8.56629	0.59107	0.051402	0.043626	FALSE	none
SO_2754	115.07	76.4501	0.58992	6.1237e-09	1.985e-08	FALSE	none
SO_0165	95.2997	63.3582	0.58894	1.2434e-07	3.4085e-07	FALSE	none
SO_4592	9.23401	6.14187	0.58828	0.099978	0.075896	FALSE	none
SO_4624	4.617	3.07093	0.58828	0.24476	0.15418	FALSE	none
SO_3347	41.7898	27.8	0.58806	0.00046705	0.0006868	FALSE	none
SO_2021	109.506	72.8943	0.58713	1.5075e-08	4.6734e-08	FALSE	none
SO_1718	24.0321	16.0012	0.58678	0.0080218	0.0086153	FALSE	none
SO_3767	28.8859	19.2337	0.58672	0.0036554	0.0043608	FALSE	none
SO_1399	14.5613	9.69769	0.58643	0.039096	0.034342	FALSE	none
SO_1195	24.9792	16.6477	0.5854	0.0069248	0.007628	FALSE	none
SO_3346	80.0281	53.3373	0.58536	1.3413e-06	3.1558e-06	FALSE	none
SO_0549	15.2716	10.1826	0.58475	0.034809	0.031213	FALSE	none
SO_A0163	5.09054	3.39419	0.58475	0.22302	0.14438	FALSE	none
SO_1736	10.4179	6.95001	0.58397	0.081455	0.064166	FALSE	none
SO_1520	100.272	66.914	0.58354	6.5167e-08	1.8404e-07	FALSE	none
SO_2352	10.6546	7.11164	0.58323	0.078216	0.062138	FALSE	none
SO_4594	143.837	96.0071	0.58323	9.7256e-11	3.8222e-10	FALSE	none
SO_0318	22.7299	15.193	0.58118	0.010204	0.010681	FALSE	none
SO_2923	34.8051	23.2745	0.58055	0.0014856	0.0019444	FALSE	none
SO_2406	273.942	183.286	0.57977	5.0719e-19	3.6476e-18	FALSE	none
SO_1049	6.03762	4.0407	0.57937	0.18605	0.12483	FALSE	none
SO_A0094	6.03762	4.0407	0.57937	0.18605	0.12483	FALSE	none
SO_3491	12.7856	8.56629	0.57777	0.054568	0.046027	FALSE	none
SO_1586	6.51116	4.36396	0.57728	0.17027	0.11637	FALSE	none
SO_3594	74.7008	50.1047	0.57618	3.4557e-06	7.5043e-06	FALSE	none
SO_0340	190.599	127.848	0.57612	1.2215e-13	6.4578e-13	FALSE	none
SO_1242	218.065	146.273	0.57609	2.1807e-15	1.3087e-14	FALSE	none
SO_1519	116.135	77.9048	0.57602	7.1618e-09	2.284e-08	FALSE	none
SO_4522	27.4653	18.4256	0.5759	0.0048937	0.0056411	FALSE	none
SO_0129	21.1909	14.2233	0.57519	0.01349	0.013585	FALSE	none
SO_1860	120.397	80.8141	0.57512	3.8899e-09	1.2844e-08	FALSE	none
SO_1865	35.8706	24.0826	0.57481	0.0013111	0.0017394	FALSE	none
SO_3368	29.3594	19.7186	0.57426	0.0036582	0.0043613	FALSE	none
SO_0584	103.113	69.3385	0.5725	5.3215e-08	1.5222e-07	FALSE	none
SO_4643	40.3692	27.1535	0.57212	0.0006665	0.00094038	FALSE	none
SO_0040	17.0474	11.4756	0.57098	0.027125	0.024966	FALSE	none
SO_2576	77.0685	51.8826	0.57089	2.6252e-06	5.851e-06	FALSE	none
SO_0615	52.0893	35.0733	0.57061	0.0001126	0.00018763	FALSE	none
SO_2441	8.87886	5.98024	0.57017	0.11097	0.082329	FALSE	none
SO_2869	82.0406	55.2768	0.56966	1.2764e-06	3.019e-06	FALSE	none
SO_0496	55.6408	37.4977	0.56934	6.6687e-05	0.00011682	FALSE	none
SO_3841	18.7048	12.607	0.56918	0.020785	0.019808	FALSE	none
SO_A0044	9.35239	6.3035	0.56918	0.10211	0.07715	FALSE	none
SO_0010	75.5295	50.9129	0.56901	3.3977e-06	7.3965e-06	FALSE	none
SO_2234	20.8357	14.0616	0.56729	0.014813	0.014708	FALSE	none
SO_2250	54.1018	36.528	0.56668	8.663e-05	0.00014783	FALSE	none
SO_1595	33.0293	22.3047	0.5664	0.0021664	0.0027274	FALSE	none
SO_3107	22.0196	14.8698	0.5664	0.01229	0.012554	FALSE	none
SO_2833	70.7941	47.8419	0.56535	7.2496e-06	1.4992e-05	FALSE	none
SO_1648	91.5114	61.9036	0.56393	3.4734e-07	8.8777e-07	FALSE	none
SO_3575	52.5628	35.5582	0.56386	0.00011258	0.00018763	FALSE	none
SO_0911	55.1673	37.3361	0.56324	7.6653e-05	0.00013284	FALSE	none
SO_4248	167.87	113.625	0.56307	5.276e-12	2.4031e-11	FALSE	none
SO_4318	89.0253	60.2873	0.56236	5.1462e-07	1.2785e-06	FALSE	none
SO_1775	15.2716	10.3442	0.56203	0.03762	0.033314	FALSE	none
SO_0562	17.6393	11.9605	0.56052	0.025611	0.023733	FALSE	none
SO_4329	115.78	78.5513	0.55968	1.0939e-08	3.4331e-08	FALSE	none
SO_2282	61.4417	41.7001	0.55917	3.154e-05	5.8301e-05	FALSE	none
SO_3167	103.35	70.1466	0.55909	6.7467e-08	1.9023e-07	FALSE	none
SO_3162	20.7173	14.0616	0.55907	0.015666	0.015451	FALSE	none
SO_3540	21.1909	14.3849	0.55889	0.014535	0.014505	FALSE	none
SO_2590	63.8094	43.3163	0.55886	2.2292e-05	4.2217e-05	FALSE	none
SO_A0041	43.092	29.2547	0.55875	0.00049292	0.00071595	FALSE	none
SO_4020	28.294	19.2337	0.55685	0.0048034	0.0055623	FALSE	none
SO_1219	715.399	486.662	0.55583	1.3305e-45	2.5143e-44	FALSE	none
SO_3895	55.7592	37.9826	0.55387	7.7912e-05	0.00013476	FALSE	none
SO_0260	0	0	0.5508	0.65634	0.31605	FALSE	none
SO_0386	0	0	0.5508	0.60739	0.30021	FALSE	none
SO_0411	12.0752	8.24303	0.5508	0.066556	0.054458	FALSE	none
SO_0494	1.18385	0	0.5508	0.56566	0.28676	FALSE	none
SO_0765	5.91924	4.0407	0.5508	0.19896	0.13163	FALSE	none
SO_0793	0	0	0.5508	0.71637	0.33497	FALSE	none
SO_0849	1.89416	1.29303	0.5508	0.46745	0.25102	FALSE	none
SO_0866	0	0	0.5508	0.71637	0.33497	FALSE	none
SO_1043	2.60446	1.77791	0.5508	0.39419	0.22173	FALSE	none
SO_1091	6.39278	4.36396	0.5508	0.18191	0.12282	FALSE	none
SO_1269	0	0	0.5508	0.60739	0.30021	FALSE	none
SO_1436	0	0	0.5508	0.79725	0.35808	FALSE	none
SO_1739	10.6546	7.27327	0.5508	0.084823	0.066349	FALSE	none
SO_1817	10.1811	6.95001	0.5508	0.09206	0.070855	FALSE	none
SO_2033	30.5433	20.85	0.5508	0.0035241	0.0042184	FALSE	none
SO_2226	0	0	0.5508	0.79725	0.35808	FALSE	none
SO_2332	3.31477	2.26279	0.5508	0.33643	0.19776	FALSE	none
SO_2468	2.13093	1.45465	0.5508	0.44088	0.24001	FALSE	none
SO_2668	5.4457	3.71745	0.5508	0.21793	0.14175	FALSE	none
SO_2695	0	0	0.5508	0.65634	0.31605	FALSE	none
SO_3055	26.755	18.264	0.5508	0.0063154	0.0070601	FALSE	none
SO_3065	70.0838	47.8419	0.5508	9.8682e-06	2.008e-05	FALSE	none
SO_3087	17.0474	11.6372	0.5508	0.029265	0.0267	FALSE	none
SO_3300	2.13093	1.45465	0.5508	0.44088	0.24001	FALSE	none
SO_3840	16.5739	11.314	0.5508	0.031602	0.028554	FALSE	none
SO_3850	1.89416	1.29303	0.5508	0.46745	0.25102	FALSE	none
SO_3922	2.36769	1.61628	0.5508	0.41656	0.23066	FALSE	none
SO_4153	3.078	2.10117	0.5508	0.3543	0.20507	FALSE	none
SO_4261	3.55154	2.42442	0.5508	0.31975	0.19041	FALSE	none
SO_4401	34.8051	23.7593	0.5508	0.0018406	0.0023591	FALSE	none
SO_4430	8.28693	5.65698	0.5508	0.12855	0.092373	FALSE	none
SO_4775	1.89416	1.29303	0.5508	0.46745	0.25102	FALSE	none
SO_4785	0	0	0.5508	0.79725	0.35808	FALSE	none
SO_4815	0	0	0.5508	0.60739	0.30021	FALSE	none
SO_4833	0	0	0.5508	0.79725	0.35808	FALSE	none
SO_A0119	3.31477	2.26279	0.5508	0.33643	0.19776	FALSE	none
SO_A0152	5.4457	3.71745	0.5508	0.21793	0.14175	FALSE	none
SO_t001	0	0	0.5508	0.79725	0.35808	FALSE	none
SO_t065	0	0	0.5508	0.60739	0.30021	FALSE	none
SO_2775	598.316	408.758	0.54966	4.0861e-38	6.4234e-37	FALSE	none
SO_4159	94.8262	64.8129	0.549	2.8191e-07	7.2681e-07	FALSE	none
SO_3761	125.251	85.6629	0.54808	3.6772e-09	1.2187e-08	FALSE	none
SO_0951	80.62	55.2768	0.54446	2.3561e-06	5.2777e-06	FALSE	none
SO_3746	53.0364	36.3663	0.54438	0.00012908	0.00021329	FALSE	none
SO_1306	24.5056	16.8093	0.54385	0.0092887	0.0098332	FALSE	none
SO_4677	43.3288	29.7396	0.54294	0.00054672	0.00078574	FALSE	none
SO_2706	69.3735	47.6803	0.54099	1.2529e-05	2.5008e-05	FALSE	none
SO_0949	84.8819	58.3478	0.54078	1.3575e-06	3.1898e-06	FALSE	none
SO_3993	33.6213	23.1128	0.54068	0.0023637	0.0029363	FALSE	none
SO_3943	67.0058	46.064	0.54064	1.7711e-05	3.416e-05	FALSE	none
SO_1439	96.6019	66.4292	0.54024	2.5774e-07	6.6935e-07	FALSE	none
SO_1344	179.471	123.484	0.53943	2.2402e-12	1.064e-11	FALSE	none
SO_2650	102.166	70.3082	0.53915	1.1945e-07	3.2846e-07	FALSE	none
SO_2922	115.07	79.1978	0.53898	1.9305e-08	5.8621e-08	FALSE	none
SO_0338	14.0878	9.69769	0.53873	0.049374	0.042046	FALSE	none
SO_3349	166.331	114.594	0.53752	1.5002e-11	6.4217e-11	FALSE	none
SO_1259	12.4304	8.56629	0.53713	0.065172	0.053543	FALSE	none
SO_2145	12.1936	8.40466	0.53687	0.067835	0.055275	FALSE	none
SO_3166	36.1073	24.8907	0.53668	0.001678	0.0021726	FALSE	none
SO_2387	11.7201	8.08141	0.53631	0.073519	0.058907	FALSE	none
SO_3363	359.534	247.938	0.53615	3.6785e-23	3.2509e-22	FALSE	none
SO_3119	397.299	274.121	0.53541	2.1231e-25	2.1428e-24	FALSE	none
SO_3600	10.0627	6.95001	0.53393	0.09782	0.074449	FALSE	none
SO_1937	127.737	88.249	0.53353	3.7008e-09	1.2242e-08	FALSE	none
SO_0900	115.07	79.521	0.5331	2.2019e-08	6.607e-08	FALSE	none
SO_3301	9.58916	6.62675	0.5331	0.10627	0.079655	FALSE	none
SO_3941	46.762	32.3256	0.53266	0.00036288	0.00054581	FALSE	none
SO_A0153	110.335	76.2885	0.53235	4.3474e-08	1.2557e-07	FALSE	none
SO_1455	8.87886	6.14187	0.5317	0.1205	0.088088	FALSE	none
SO_1353	79.6729	55.1152	0.53164	3.302e-06	7.2237e-06	FALSE	none
SO_0523	8.64209	5.98024	0.53118	0.1257	0.09099	FALSE	none
SO_4732	33.6213	23.2745	0.53063	0.0025345	0.003133	FALSE	none
SO_3138	22.8483	15.8396	0.52855	0.012944	0.013094	FALSE	none
SO_3277	52.918	36.6896	0.52839	0.00015562	0.00025408	FALSE	none
SO_1363	22.3747	15.5163	0.52808	0.013947	0.013997	FALSE	none
SO_4727	21.9012	15.193	0.5276	0.015031	0.014891	FALSE	none
SO_4212	138.629	96.1687	0.52758	9.4757e-10	3.3397e-09	FALSE	none
SO_3143	20.007	13.9	0.52542	0.02031	0.019449	FALSE	none
SO_2649	149.283	103.765	0.52473	2.3561e-10	8.9622e-10	FALSE	none
SO_2924	38.8302	26.9919	0.52465	0.0012328	0.0016453	FALSE	none
SO_4817	12.5488	8.72792	0.52384	0.066388	0.054396	FALSE	none
SO_3861	39.1853	27.3152	0.52061	0.0012091	0.0016173	FALSE	none
SO_3624	32.4374	22.6279	0.51955	0.0032538	0.0039239	FALSE	none
SO_3212	212.974	148.698	0.51829	4.917e-14	2.6629e-13	FALSE	none
SO_0548	152.243	106.351	0.51754	1.9353e-10	7.4249e-10	FALSE	none
SO_0771	29.833	20.85	0.51686	0.0048517	0.005611	FALSE	none
SO_1856	114.241	79.8443	0.51682	3.5473e-08	1.0381e-07	FALSE	none
SO_1434	23.7953	16.6477	0.51536	0.011974	0.012266	FALSE	none
SO_0595	675.74	473.086	0.51437	7.3401e-41	1.1962e-39	FALSE	none
SO_0044	13.851	9.69769	0.51428	0.055396	0.046636	FALSE	none
SO_2470	13.6142	9.53606	0.51365	0.057634	0.04811	FALSE	none
SO_1264	96.8387	67.8838	0.51252	4.2061e-07	1.0643e-06	FALSE	none
SO_0747	48.1826	33.7803	0.51233	0.00035941	0.00054105	FALSE	none
SO_4446	51.379	36.0431	0.51146	0.00023105	0.00036289	FALSE	none
SO_1569	8.5237	5.98024	0.51128	0.13371	0.095424	FALSE	none
SO_2789	57.7718	40.5687	0.51	9.5897e-05	0.00016255	FALSE	none
SO_3316	65.3484	45.9024	0.50958	3.3622e-05	6.1862e-05	FALSE	none
SO_4341	114.123	80.1676	0.5095	4.2378e-08	1.232e-07	FALSE	none
SO_1963	576.534	405.04	0.50934	7.1132e-35	1.0273e-33	FALSE	none
SO_4393	8.05016	5.65698	0.50898	0.14566	0.10256	FALSE	none
SO_1319	11.9569	8.40466	0.50858	0.076268	0.060808	FALSE	none
SO_4327	100.864	70.9547	0.50744	2.6773e-07	6.9327e-07	FALSE	none
SO_0072	11.4833	8.08141	0.50686	0.082709	0.064981	FALSE	none
SO_0599	19.0599	13.4151	0.50668	0.025404	0.023602	FALSE	none
SO_3796	36.6993	25.8605	0.505	0.001949	0.0024782	FALSE	none
SO_4130	36.6993	25.8605	0.505	0.001949	0.0024782	FALSE	none
SO_0907	124.541	87.7641	0.50492	1.152e-08	3.6092e-08	FALSE	none
SO_A0020	7.10308	5.01047	0.5035	0.17338	0.11814	FALSE	none
SO_2903	151.888	107.159	0.50325	3.08e-10	1.1518e-09	FALSE	none
SO_0412	38.7118	27.3152	0.50307	0.0014864	0.0019444	FALSE	none
SO_0586	21.0725	14.8698	0.50298	0.019076	0.018437	FALSE	none
SO_2931	3.43316	2.42442	0.5019	0.34446	0.20079	FALSE	none
SO_3403	599.264	423.304	0.5015	8.4742e-36	1.2866e-34	FALSE	none
SO_3715	128.566	90.835	0.50119	7.3509e-09	2.3401e-08	FALSE	none
SO_4820	13.4959	9.53606	0.50105	0.061028	0.050462	FALSE	none
SO_1789	20.1254	14.2233	0.50076	0.022189	0.020999	FALSE	none
SO_3244	158.636	112.17	0.50003	1.379e-10	5.3367e-10	FALSE	none
SO_3865	135.669	96.0071	0.49888	3.0208e-09	1.0144e-08	FALSE	none
SO_4528	9.58916	6.78838	0.49834	0.11503	0.084789	FALSE	none
SO_1845	24.8608	17.6175	0.49687	0.011249	0.011587	FALSE	none
SO_2446	15.2716	10.8291	0.49594	0.047099	0.040379	FALSE	none
SO_3389	89.2621	63.3582	0.49452	1.6251e-06	3.7687e-06	FALSE	none
SO_3141	23.2034	16.4861	0.49309	0.014596	0.014547	FALSE	none
SO_4150	31.372	22.3047	0.49213	0.0045425	0.0052912	FALSE	none
SO_3198	39.7773	28.2849	0.49191	0.0013986	0.0018431	FALSE	none
SO_2376	16.8106	11.9605	0.4911	0.037917	0.033509	FALSE	none
SO_3660	55.6408	39.5989	0.49068	0.00015978	0.00026024	FALSE	none
SO_2533	71.7412	51.0745	0.4902	1.8239e-05	3.5101e-05	FALSE	none
SO_0324	62.6255	44.6094	0.4894	6.2916e-05	0.00011121	FALSE	none
SO_2647	8.16855	5.81861	0.4894	0.14841	0.10416	FALSE	none
SO_0056	21.546	15.3547	0.48874	0.018977	0.018361	FALSE	none
SO_0721	29.4778	21.0117	0.48844	0.0060801	0.006845	FALSE	none
SO_3805	259.026	184.741	0.48759	4.3585e-16	2.6977e-15	FALSE	none
SO_4519	13.1407	9.37443	0.48724	0.067236	0.054862	FALSE	none
SO_1642	105.954	75.642	0.48618	2.071e-07	5.4744e-07	FALSE	none
SO_1200	996.326	711.649	0.48545	4.5085e-57	1.128e-55	FALSE	none
SO_A0118	17.8761	12.7686	0.48543	0.033031	0.029769	FALSE	none
SO_2796	211.79	151.446	0.48384	2.3103e-13	1.193e-12	FALSE	none
SO_A0109	4.97216	3.55582	0.48369	0.26152	0.16249	FALSE	none
SO_4470	36.8177	26.3454	0.48285	0.0022617	0.0028289	FALSE	none
SO_4102	21.6644	15.5163	0.48154	0.01928	0.018613	FALSE	none
SO_3766	145.732	104.412	0.48103	1.3012e-09	4.5234e-09	FALSE	none
SO_1254	71.5044	51.2361	0.48087	2.1445e-05	4.0742e-05	FALSE	none
SO_1369	37.8831	27.1535	0.48042	0.001989	0.0025183	FALSE	none
SO_2633	197.939	141.909	0.48009	1.5917e-12	7.6415e-12	FALSE	none
SO_3383	35.1603	25.214	0.47972	0.0029093	0.003547	FALSE	none
SO_1314	60.3762	43.3163	0.47907	9.6402e-05	0.00016278	FALSE	none
SO_3743	392.445	281.556	0.47907	2.7015e-23	2.4484e-22	FALSE	none
SO_2423	16.2187	11.6372	0.47891	0.043301	0.037466	FALSE	none
SO_1291	9.23401	6.62675	0.47866	0.12738	0.091798	FALSE	none
SO_2589	9.23401	6.62675	0.47866	0.12738	0.091798	FALSE	none
SO_4696	50.1951	36.0431	0.47783	0.00038194	0.00057352	FALSE	none
SO_3479	108.914	78.228	0.47743	1.6843e-07	4.5059e-07	FALSE	none
SO_2910	56.2328	40.407	0.4768	0.00017196	0.00027718	FALSE	none
SO_4268	4.49862	3.23256	0.4768	0.28795	0.17548	FALSE	none
SO_4577	6.74793	4.84884	0.4768	0.19311	0.12852	FALSE	none
SO_t035	2.24931	1.61628	0.4768	0.45242	0.24465	FALSE	none
SO_2268	426.303	306.447	0.47624	4.5598e-25	4.525e-24	FALSE	none
SO_2257	26.5182	19.0721	0.47552	0.0099514	0.010448	FALSE	none
SO_2105	24.2689	17.4558	0.4754	0.01368	0.013752	FALSE	none
SO_4286	109.979	79.1978	0.4737	1.5863e-07	4.2696e-07	FALSE	none
SO_3611	21.546	15.5163	0.47364	0.020335	0.019463	FALSE	none
SO_1351	66.6506	48.0036	0.47348	4.4994e-05	8.1036e-05	FALSE	none
SO_3798	20.5989	14.8698	0.47019	0.023652	0.022138	FALSE	none
SO_4291	10.2995	7.43489	0.47019	0.1096	0.081563	FALSE	none
SO_3592	34.6867	25.0524	0.46944	0.0033393	0.0040135	FALSE	none
SO_4162	91.7482	66.2675	0.46938	1.8178e-06	4.1666e-06	FALSE	none
SO_2471	46.2884	33.457	0.46834	0.00070576	0.00099184	FALSE	none
SO_2719	4.02508	2.90931	0.46834	0.31787	0.18986	FALSE	none
SO_4391	8.05016	5.81861	0.46834	0.15778	0.10982	FALSE	none
SO_4309	124.067	89.7036	0.46788	2.958e-08	8.8015e-08	FALSE	none
SO_4230	43.3288	31.3559	0.46659	0.0010642	0.0014398	FALSE	none
SO_1092	15.6268	11.314	0.46592	0.049466	0.042103	FALSE	none
SO_1481	42.8553	31.0326	0.46569	0.0011426	0.0015353	FALSE	none
SO_A0184	25.216	18.264	0.46534	0.012614	0.012856	FALSE	none
SO_2637	131.17	95.0373	0.46487	1.2882e-08	4.0146e-08	FALSE	none
SO_2037	15.39	11.1523	0.46465	0.051443	0.043639	FALSE	none
SO_1321	22.9666	16.6477	0.46422	0.017377	0.016998	FALSE	none
SO_2507	140.759	102.149	0.46256	4.0618e-09	1.3361e-08	FALSE	none
SO_0512	24.2689	17.6175	0.4621	0.014636	0.014573	FALSE	none
SO_4510	51.1422	37.1745	0.4602	0.00040182	0.00059881	FALSE	none
SO_4619	172.96	125.747	0.45992	7.6676e-11	3.0677e-10	FALSE	none
SO_1824	814.487	592.205	0.45979	2.741e-45	5.0719e-44	FALSE	none
SO_2438	65.1116	47.357	0.45934	6.5939e-05	0.00011563	FALSE	none
SO_2452	14.4429	10.5058	0.45917	0.060224	0.049851	FALSE	none
SO_3966	87.9599	64.0047	0.45867	3.5558e-06	7.7028e-06	FALSE	none
SO_0739	1.77577	1.29303	0.4577	0.51043	0.26786	FALSE	none
SO_0542	91.8666	66.914	0.45723	2.2177e-06	5.0021e-06	FALSE	none
SO_1441	91.8666	66.914	0.45723	2.2177e-06	5.0021e-06	FALSE	none
SO_3814	13.9694	10.1826	0.45617	0.065197	0.053543	FALSE	none
SO_2782	55.4041	40.407	0.45539	0.00024251	0.00038022	FALSE	none
SO_2478	34.5683	25.214	0.45523	0.0037487	0.0044542	FALSE	none
SO_4426	17.2842	12.607	0.45523	0.040405	0.035357	FALSE	none
SO_3835	24.1505	17.6175	0.45505	0.015418	0.015224	FALSE	none
SO_1810	89.2621	65.1361	0.45459	3.2299e-06	7.092e-06	FALSE	none
SO_4781	11.9569	8.72792	0.45413	0.088514	0.068541	FALSE	none
SO_4440	5.09054	3.71745	0.45351	0.26663	0.16497	FALSE	none
SO_A0139	128.566	93.9059	0.45322	2.3821e-08	7.1238e-08	FALSE	none
SO_3997	40.2508	29.4163	0.4524	0.001802	0.0023145	FALSE	none
SO_0130	444.18	324.873	0.45127	3.7346e-25	3.7269e-24	FALSE	none
SO_3727	13.2591	9.69769	0.45127	0.073493	0.058907	FALSE	none
SO_3815	100.982	73.8641	0.45116	7.8523e-07	1.9003e-06	FALSE	none
SO_4066	142.298	104.089	0.45111	4.5498e-09	1.4911e-08	FALSE	none
SO_0268	24.5056	17.9407	0.44988	0.015074	0.014926	FALSE	none
SO_0967	30.6616	22.4663	0.44867	0.0066012	0.0073197	FALSE	none
SO_0084	285.189	209.147	0.4474	1.2625e-16	8.1553e-16	FALSE	none
SO_2204	7.93178	5.81861	0.44697	0.16766	0.1149	FALSE	none
SO_3599	34.5683	25.3756	0.44601	0.0039979	0.0047187	FALSE	none
SO_0748	58.1269	42.6698	0.44599	0.00018966	0.00030325	FALSE	none
SO_2920	36.1073	26.507	0.44592	0.0032662	0.0039336	FALSE	none
SO_1980	28.1756	20.6884	0.44562	0.0093819	0.00992	FALSE	none
SO_0665	1.539	1.1314	0.44389	0.54429	0.2796	FALSE	none
SO_2208	23.085	16.971	0.44389	0.018857	0.018276	FALSE	none
SO_2338	130.815	96.1687	0.44389	2.2652e-08	6.7857e-08	FALSE	none
SO_A0110	1.539	1.1314	0.44389	0.54429	0.2796	FALSE	none
SO_4737	182.668	134.313	0.44362	3.9776e-11	1.6394e-10	FALSE	none
SO_0018	25.9263	19.0721	0.44295	0.012887	0.013056	FALSE	none
SO_0154	90.9195	66.914	0.44228	3.2431e-06	7.1122e-06	FALSE	none
SO_2804	13.6142	10.0209	0.4421	0.071716	0.057801	FALSE	none
SO_2846	8.99724	6.62675	0.44118	0.14347	0.10133	FALSE	none
SO_4708	5.91924	4.36396	0.43977	0.23587	0.15028	FALSE	none
SO_1888	39.1853	28.9314	0.43768	0.0023269	0.0028986	FALSE	none
SO_0321	52.0893	38.4675	0.43735	0.00044834	0.00066313	FALSE	none
SO_1331	52.0893	38.4675	0.43735	0.00044834	0.00066313	FALSE	none
SO_1788	50.0767	37.0128	0.43611	0.00058578	0.00083647	FALSE	none
SO_0039	11.3649	8.40466	0.43533	0.10166	0.076876	FALSE	none
SO_4394	5.68247	4.20233	0.43533	0.24709	0.1553	FALSE	none
SO_0439	38.2383	28.2849	0.43498	0.0026846	0.0032889	FALSE	none
SO_1839	38.2383	28.2849	0.43498	0.0026846	0.0032889	FALSE	none
SO_1727	24.0321	17.7791	0.43478	0.017347	0.016977	FALSE	none
SO_4412	46.5252	34.4268	0.43448	0.00093376	0.0012799	FALSE	none
SO_2495	58.9556	43.6396	0.43399	0.00019581	0.00031195	FALSE	none
SO_4106	301.289	223.208	0.43276	4.0226e-17	2.6564e-16	FALSE	none
SO_0987	183.26	135.768	0.43275	5.3674e-11	2.1719e-10	FALSE	none
SO_0476	4.14347	3.07093	0.43216	0.32417	0.19233	FALSE	none
SO_m007	4.14347	3.07093	0.43216	0.32417	0.19233	FALSE	none
SO_1536	121.463	90.0269	0.43209	9.3958e-08	2.612e-07	FALSE	none
SO_0796	26.163	19.3954	0.43182	0.013256	0.013379	FALSE	none
SO_2055	17.8761	13.2535	0.43166	0.040651	0.035512	FALSE	none
SO_4755	138.865	102.957	0.43164	1.1585e-08	3.6232e-08	FALSE	none
SO_1311	37.0544	27.4768	0.43143	0.0032113	0.0038806	FALSE	none
SO_3457	46.6436	34.5884	0.43139	0.00094627	0.001294	FALSE	none
SO_1578	16.3371	12.1221	0.43051	0.050557	0.04295	FALSE	none
SO_4297	5.4457	4.0407	0.43051	0.25896	0.16141	FALSE	none
SO_1100	48.7745	36.2047	0.42995	0.000733	0.0010245	FALSE	none
SO_3303	12.1936	9.05118	0.42995	0.091327	0.070382	FALSE	none
SO_2751	55.5224	41.2152	0.4299	0.00031479	0.00047916	FALSE	none
SO_1229	32.4374	24.0826	0.42967	0.0059002	0.0066764	FALSE	none
SO_0950	6.74793	5.01047	0.4295	0.20926	0.13732	FALSE	none
SO_1818	8.05016	5.98024	0.42881	0.17048	0.11643	FALSE	none
SO_2562	62.3888	46.3873	0.42756	0.00013776	0.00022659	FALSE	none
SO_1890	13.2591	9.85932	0.42742	0.078885	0.062585	FALSE	none
SO_1549	51.4974	38.3059	0.42693	0.00053666	0.00077317	FALSE	none
SO_2937	170.474	126.878	0.42611	3.0798e-10	1.1518e-09	FALSE	none
SO_1622	54.9305	40.8919	0.42579	0.00035413	0.00053355	FALSE	none
SO_0027	197.111	146.758	0.42556	1.3255e-11	5.7012e-11	FALSE	none
SO_0485	1.30223	0	0.42527	0.58248	0.2917	FALSE	none
SO_1078	1.30223	0	0.42527	0.58248	0.2917	FALSE	none
SO_2004	2.60446	1.93954	0.42527	0.43687	0.23871	FALSE	none
SO_2957	1.30223	0	0.42527	0.58248	0.2917	FALSE	none
SO_t070	3.9067	2.90931	0.42527	0.34099	0.19932	FALSE	none
SO_4180	122.528	91.3199	0.42411	9.9216e-08	2.7495e-07	FALSE	none
SO_3656	38.3567	28.6082	0.42305	0.0028964	0.0035337	FALSE	none
SO_2975	20.3622	15.193	0.42248	0.030069	0.027322	FALSE	none
SO_1903	29.241	21.8198	0.42236	0.0093442	0.0098861	FALSE	none
SO_1559	41.7898	31.1942	0.42187	0.0018957	0.0024192	FALSE	none
SO_2788	31.6087	23.5977	0.42168	0.0069144	0.0076242	FALSE	none
SO_2866	13.851	10.3442	0.42117	0.073904	0.059154	FALSE	none
SO_2940	20.1254	15.0314	0.42104	0.031233	0.028264	FALSE	none
SO_4783	6.27439	4.68722	0.42074	0.22918	0.1474	FALSE	none
SO_0026	88.9069	66.4292	0.42048	6.021e-06	1.2613e-05	FALSE	none
SO_0699	13.6142	10.1826	0.41901	0.076916	0.06127	FALSE	none
SO_0618	98.4961	73.7024	0.41835	1.9795e-06	4.5196e-06	FALSE	none
SO_2181	12.312	9.2128	0.41835	0.092712	0.071079	FALSE	none
SO_2509	23.3218	17.4558	0.41797	0.020709	0.019767	FALSE	none
SO_4728	76.003	56.8931	0.4178	2.9732e-05	5.513e-05	FALSE	none
SO_3369	19.4151	14.5465	0.4165	0.035015	0.031351	FALSE	none
SO_0521	134.13	100.533	0.41597	3.0407e-08	9.0324e-08	FALSE	none
SO_1550	321.296	240.826	0.41591	1.0062e-17	6.9012e-17	FALSE	none
SO_1409	18.1129	13.5768	0.41588	0.041827	0.036404	FALSE	none
SO_4636	6.03762	4.52559	0.41588	0.23998	0.15212	FALSE	none
SO_1056	133.42	100.048	0.41528	3.3632e-08	9.8748e-08	FALSE	none
SO_1139	202.793	152.092	0.41506	1.0022e-11	4.385e-11	FALSE	none
SO_0567	35.5154	26.6686	0.4133	0.0044535	0.0052046	FALSE	none
SO_2989	2.36769	1.77791	0.4133	0.46274	0.24901	FALSE	none
SO_4260	2.36769	1.77791	0.4133	0.46274	0.24901	FALSE	none
SO_3857	31.8455	23.921	0.41281	0.0071	0.0077757	FALSE	none
SO_0534	12.9039	9.69769	0.4121	0.086768	0.067721	FALSE	none
SO_4166	69.0183	51.8826	0.41173	7.4981e-05	0.00013024	FALSE	none
SO_0177	18.7048	14.0616	0.41164	0.039275	0.03447	FALSE	none
SO_1746	9.23401	6.95001	0.40994	0.14808	0.10397	FALSE	none
SO_3836	52.7996	39.7605	0.40919	0.00054724	0.00078585	FALSE	none
SO_1443	24.0321	18.1024	0.40879	0.019745	0.01898	FALSE	none
SO_0459	63.691	48.0036	0.40795	0.0001491	0.00024434	FALSE	none
SO_4353	4.49862	3.39419	0.40641	0.31409	0.18818	FALSE	none
SO_4740	450.809	340.389	0.40533	7.4552e-24	6.9336e-23	FALSE	none
SO_0361	51.1422	38.6291	0.40483	0.00069902	0.00098393	FALSE	none
SO_1712	31.0168	23.4361	0.40432	0.0083175	0.0089166	FALSE	none
SO_0120	6.62955	5.01047	0.40396	0.22259	0.1442	FALSE	none
SO_1387	14.3246	10.8291	0.40358	0.073089	0.058695	FALSE	none
SO_1691	38.475	29.0931	0.40325	0.0033185	0.0039911	FALSE	none
SO_0797	13.0223	9.85932	0.40143	0.088024	0.068341	FALSE	none
SO_4678	49.7216	37.6594	0.40086	0.00086248	0.0011941	FALSE	none
SO_2403	210.37	159.365	0.40059	7.2578e-12	3.2231e-11	FALSE	none
SO_4628	67.8345	51.3977	0.40031	0.00010021	0.00016794	FALSE	none
SO_2426	1268.02	961.041	0.39991	1.6806e-63	4.815e-62	FALSE	none
SO_2947	1.06546	0	0.3988	0.62631	0.30708	FALSE	none
SO_3522	1.06546	0	0.3988	0.62631	0.30708	FALSE	none
SO_4581	1.06546	0	0.3988	0.62631	0.30708	FALSE	none
SO_m005	3.19639	2.42442	0.3988	0.39902	0.22381	FALSE	none
SO_1879	203.03	154.032	0.39847	1.8131e-11	7.6866e-11	FALSE	none
SO_3409	92.8136	70.4699	0.39733	5.6417e-06	1.1888e-05	FALSE	none
SO_3195	221.143	167.932	0.3971	2.4516e-12	1.1552e-11	FALSE	none
SO_3957	20.007	15.193	0.3971	0.035108	0.031418	FALSE	none
SO_2213	83.698	63.6815	0.39432	1.7065e-05	3.3062e-05	FALSE	none
SO_0559	72.2147	54.9536	0.39408	6.5099e-05	0.00011461	FALSE	none
SO_2417	40.1324	30.5477	0.3937	0.0029191	0.0035565	FALSE	none
SO_0554	362.139	275.738	0.39325	3.9613e-19	2.8605e-18	FALSE	none
SO_A0060	53.2731	40.5687	0.39304	0.00061004	0.00086832	FALSE	none
SO_2503	33.7397	25.6989	0.39274	0.0063976	0.0071333	FALSE	none
SO_2154	20.3622	15.5163	0.39211	0.034248	0.030757	FALSE	none
SO_2389	5.09054	3.87908	0.39211	0.2898	0.17642	FALSE	none
SO_3449	55.7592	42.5082	0.39147	0.00046233	0.00068043	FALSE	none
SO_4155	185.391	141.425	0.39053	1.765e-10	6.7862e-10	FALSE	none
SO_0080	8.05016	6.14187	0.39034	0.18376	0.12374	FALSE	none
SO_0532	4.02508	3.07093	0.39034	0.34725	0.20172	FALSE	none
SO_3698	28.1756	21.4965	0.39034	0.012888	0.013056	FALSE	none
SO_0986	11.0098	8.40466	0.38952	0.1203	0.088017	FALSE	none
SO_4610	6.9847	5.33373	0.38905	0.21613	0.14094	FALSE	none
SO_1132	33.858	25.8605	0.38875	0.0064774	0.0071955	FALSE	none
SO_1135	33.858	25.8605	0.38875	0.0064774	0.0071955	FALSE	none
SO_1499	16.929	12.9303	0.38875	0.054212	0.045748	FALSE	none
SO_3395	84.6451	64.6513	0.38875	1.6708e-05	3.2544e-05	FALSE	none
SO_4332	21.7828	16.6477	0.38787	0.029096	0.026573	FALSE	none
SO_0183	42.8553	32.8105	0.38531	0.0022548	0.0028246	FALSE	none
SO_2081	35.0419	26.8303	0.38522	0.0057488	0.0065419	FALSE	none
SO_1546	14.5613	11.1523	0.38479	0.07513	0.060006	FALSE	none
SO_0516	32.6742	25.0524	0.3832	0.0077579	0.0083503	FALSE	none
SO_3559	221.971	170.194	0.38319	3.9232e-12	1.8196e-11	FALSE	none
SO_2758	10.5362	8.08141	0.38268	0.13073	0.093716	FALSE	none
SO_4666	216.999	166.477	0.38237	7.0275e-12	3.1444e-11	FALSE	none
SO_3355	53.5099	41.0535	0.3823	0.00066249	0.00093621	FALSE	none
SO_3273	98.3777	75.4803	0.38223	3.9076e-06	8.4138e-06	FALSE	none
SO_0841	14.3246	10.9907	0.38221	0.078173	0.062131	FALSE	none
SO_0862	291.7	223.855	0.38192	1.9022e-15	1.1493e-14	FALSE	none
SO_A0158	412.926	316.953	0.38162	3.2614e-21	2.5522e-20	FALSE	none
SO_2795	29.4778	22.6279	0.38152	0.011558	0.011896	FALSE	none
SO_0536	20.8357	16.0012	0.38088	0.033838	0.030419	FALSE	none
SO_0623	7.57662	5.81861	0.38088	0.20068	0.13252	FALSE	none
SO_1157	7.57662	5.81861	0.38088	0.20068	0.13252	FALSE	none
SO_3872	3.78831	2.90931	0.38088	0.36556	0.20999	FALSE	none
SO_2279	223.274	171.487	0.38071	3.7567e-12	1.7469e-11	FALSE	none
SO_4631	27.3469	21.0117	0.38019	0.015113	0.014956	FALSE	none
SO_3441	668.282	513.493	0.38011	3.018e-33	4.2548e-32	FALSE	none
SO_3121	37.6463	28.9314	0.37987	0.004372	0.0051228	FALSE	none
SO_3157	63.9278	49.135	0.37969	0.00020452	0.00032442	FALSE	none
SO_0479	10.2995	7.91978	0.37904	0.13631	0.096935	FALSE	none
SO_0756	93.5239	71.9245	0.37885	7.1769e-06	1.4893e-05	FALSE	none
SO_3437	23.3218	17.9407	0.37844	0.025058	0.023292	FALSE	none
SO_4529	14.9165	11.4756	0.37834	0.073184	0.058718	FALSE	none
SO_0952	70.9125	54.6303	0.37634	9.6138e-05	0.00016264	FALSE	none
SO_4371	86.4209	66.5908	0.37606	1.6731e-05	3.2553e-05	FALSE	none
SO_3458	44.0391	33.9419	0.37572	0.0021269	0.0026849	FALSE	none
SO_1296	85.1186	65.621	0.37532	1.9601e-05	3.7399e-05	FALSE	none
SO_1140	102.284	78.8745	0.37496	2.8861e-06	6.3846e-06	FALSE	none
SO_A0059	106.665	82.2687	0.37467	1.7815e-06	4.0886e-06	FALSE	none
SO_2726	29.1226	22.4663	0.37438	0.012586	0.012834	FALSE	none
SO_2702	2.72285	2.10117	0.37393	0.44565	0.24179	FALSE	none
SO_1504	11.7201	9.05118	0.37281	0.11391	0.084133	FALSE	none
SO_1085	6.27439	4.84884	0.37183	0.24778	0.15559	FALSE	none
SO_4194	6.27439	4.84884	0.37183	0.24778	0.15559	FALSE	none
SO_2588	54.5754	42.1849	0.37152	0.0006549	0.00092622	FALSE	none
SO_0920	16.1003	12.4454	0.37148	0.064192	0.05284	FALSE	none
SO_0832	51.8525	40.0838	0.3714	0.00089585	0.0012346	FALSE	none
SO_3497	111.637	86.3094	0.37122	1.1001e-06	2.6195e-06	FALSE	none
SO_2927	34.6867	26.8303	0.37052	0.0066375	0.0073553	FALSE	none
SO_2586	43.4472	33.6187	0.37	0.0023918	0.0029691	FALSE	none
SO_3288	48.6561	37.6594	0.36961	0.0013156	0.001744	FALSE	none
SO_2296	26.5182	20.5268	0.36948	0.017722	0.017316	FALSE	none
SO_1028	7.93178	6.14187	0.36897	0.19485	0.12944	FALSE	none
SO_2932	15.8636	12.2837	0.36897	0.066754	0.054559	FALSE	none
SO_0740	430.447	333.439	0.36841	1.3319e-21	1.0705e-20	FALSE	none
SO_A0133	84.2899	65.2978	0.36833	2.4016e-05	4.5192e-05	FALSE	none
SO_3915	264.116	204.621	0.36822	7.618e-14	4.0638e-13	FALSE	none
SO_1318	14.7981	11.4756	0.36684	0.077138	0.061391	FALSE	none
SO_0263	140.049	108.614	0.36672	5.4079e-08	1.5444e-07	FALSE	none
SO_1021	35.6338	27.6384	0.36657	0.0061024	0.0068608	FALSE	none
SO_2815	33.7397	26.1838	0.36577	0.0076633	0.0082652	FALSE	none
SO_1692	6.03762	4.68722	0.36525	0.25953	0.16154	FALSE	none
SO_2964	6.03762	4.68722	0.36525	0.25953	0.16154	FALSE	none
SO_2088	51.6157	40.0838	0.36479	0.00098258	0.0013385	FALSE	none
SO_0402	14.5613	11.314	0.36404	0.080254	0.063467	FALSE	none
SO_1643	32.4374	25.214	0.36343	0.0090688	0.0096522	FALSE	none
SO_2115	34.9235	27.1535	0.36306	0.0067947	0.0075108	FALSE	none
SO_4620	26.3998	20.5268	0.36302	0.018609	0.018063	FALSE	none
SO_3464	88.5518	68.8536	0.36299	1.6329e-05	3.1875e-05	FALSE	none
SO_1184	33.858	26.3454	0.36195	0.0077531	0.0083503	FALSE	none
SO_3128	34.45	26.8303	0.36064	0.0072998	0.007942	FALSE	none
SO_4315	98.9696	77.0966	0.36032	5.4628e-06	1.1566e-05	FALSE	none
SO_1163	55.1673	42.9931	0.35971	0.0006929	0.00097685	FALSE	none
SO_1391	86.0657	67.0757	0.35965	2.2649e-05	4.2838e-05	FALSE	none
SO_2705	435.774	339.742	0.35914	1.5514e-21	1.2358e-20	FALSE	none
SO_4122	44.9862	35.0733	0.35911	0.0021999	0.0027637	FALSE	none
SO_0953	0	0	0.35816	0.67798	0.3215	FALSE	none
SO_1330	38.1199	29.7396	0.35816	0.0048593	0.0056125	FALSE	none
SO_2659	0	0	0.35816	0.67798	0.3215	FALSE	none
SO_2689	0	0	0.35816	0.67798	0.3215	FALSE	none
SO_2830	35.6338	27.8	0.35816	0.0064726	0.0071955	FALSE	none
SO_3036	9.94432	7.75815	0.35816	0.15033	0.10534	FALSE	none
SO_3944	1.65739	1.29303	0.35816	0.55706	0.28395	FALSE	none
SO_4361	0	0	0.35816	0.67798	0.3215	FALSE	none
SO_4457	19.8886	15.5163	0.35816	0.041934	0.036437	FALSE	none
SO_t031	0	0	0.35816	0.67798	0.3215	FALSE	none
SO_3047	85.9473	67.0757	0.35766	2.3683e-05	4.4613e-05	FALSE	none
SO_0640	34.5683	26.9919	0.35693	0.0073842	0.0080177	FALSE	none
SO_2430	20.4806	16.0012	0.35608	0.039343	0.034496	FALSE	none
SO_2722	26.0446	20.3651	0.35488	0.020269	0.01942	FALSE	none
SO_4290	12.1936	9.53606	0.35466	0.11228	0.083034	FALSE	none
SO_0608	218.657	171.003	0.35465	1.7527e-11	7.4484e-11	FALSE	none
SO_1851	137.8	107.806	0.35414	9.4814e-08	2.6316e-07	FALSE	none
SO_1532	277.849	217.39	0.35402	3.5303e-14	1.9237e-13	FALSE	none
SO_2310	448.56	351.218	0.35293	6.6225e-22	5.4212e-21	FALSE	none
SO_1774	48.301	37.821	0.35287	0.0016004	0.0020828	FALSE	none
SO_2935	94.9446	74.3489	0.35277	9.6755e-06	1.9731e-05	FALSE	none
SO_3731	22.4931	17.6175	0.35248	0.031332	0.028339	FALSE	none
SO_3782	149.046	116.857	0.35102	3.1099e-08	9.2071e-08	FALSE	none
SO_3781	17.5209	13.7384	0.35087	0.057771	0.048202	FALSE	none
SO_2736	92.932	72.8943	0.35037	1.2529e-05	2.5008e-05	FALSE	none
SO_0416	337.515	264.747	0.35034	8.4138e-17	5.4748e-16	FALSE	none
SO_0727	15.8636	12.4454	0.35011	0.071187	0.057453	FALSE	none
SO_1590	24.5056	19.2337	0.34947	0.025006	0.023273	FALSE	none
SO_0879	4.73539	3.71745	0.34917	0.32463	0.19254	FALSE	none
SO_A0149	36.2257	28.4466	0.34876	0.0064609	0.0071955	FALSE	none
SO_A0134	8.64209	6.78838	0.34831	0.18363	0.1237	FALSE	none
SO_1374	21.1909	16.6477	0.34812	0.037361	0.0331	FALSE	none
SO_4543	3.9067	3.07093	0.34727	0.37175	0.21234	FALSE	none
SO_3317	64.8748	51.0745	0.34506	0.00028014	0.00043196	FALSE	none
SO_2409	33.0293	26.0221	0.34401	0.0096009	0.010113	FALSE	none
SO_3072	480.524	378.695	0.34357	5.2559e-23	4.5993e-22	FALSE	none
SO_3994	196.164	154.678	0.34279	2.8746e-10	1.0842e-09	FALSE	none
SO_3197	83.8164	66.1059	0.34245	3.7851e-05	6.875e-05	FALSE	none
SO_1320	5.32731	4.20233	0.34222	0.29904	0.18099	FALSE	none
SO_1961	15.9819	12.607	0.34222	0.072059	0.058025	FALSE	none
SO_2699	5.32731	4.20233	0.34222	0.29904	0.18099	FALSE	none
SO_3541	60.0211	47.357	0.34189	0.0004923	0.00071595	FALSE	none
SO_1412	7.57662	5.98024	0.34135	0.21588	0.14083	FALSE	none
SO_3079	234.402	185.064	0.34096	5.9094e-12	2.6711e-11	FALSE	none
SO_A0023	462.648	365.28	0.34091	4.0895e-22	3.4266e-21	FALSE	none
SO_4554	9.82593	7.75815	0.34088	0.15891	0.11039	FALSE	none
SO_0558	48.0642	37.9826	0.33962	0.0018557	0.0023739	FALSE	none
SO_0570	63.8094	50.428	0.33954	0.0003359	0.00050825	FALSE	none
SO_0858	13.4959	10.6675	0.3393	0.099198	0.075369	FALSE	none
SO_1155	4.49862	3.55582	0.3393	0.34115	0.19932	FALSE	none
SO_2144	6.74793	5.33373	0.3393	0.24368	0.15382	FALSE	none
SO_2946	4.49862	3.55582	0.3393	0.34115	0.19932	FALSE	none
SO_0196	53.7467	42.5082	0.33843	0.0010095	0.001371	FALSE	none
SO_0151	12.6672	10.0209	0.33808	0.11057	0.082155	FALSE	none
SO_1513	24.5056	19.3954	0.3374	0.026551	0.024475	FALSE	none
SO_1873	11.8385	9.37443	0.33668	0.12339	0.089613	FALSE	none
SO_4586	86.5392	68.5303	0.33661	3.1075e-05	5.7501e-05	FALSE	none
SO_1539	238.782	189.105	0.33651	4.5476e-12	2.0928e-11	FALSE	none
SO_1065	281.992	223.37	0.33622	5.5913e-14	3.0098e-13	FALSE	none
SO_1033	31.6087	25.0524	0.33538	0.011915	0.01222	FALSE	none
SO_1783	62.3888	49.4582	0.33508	0.00041242	0.00061358	FALSE	none
SO_2373	8.76047	6.95001	0.33399	0.18609	0.12483	FALSE	none
SO_0579	46.762	37.1745	0.33102	0.0023115	0.0028814	FALSE	none
SO_2712	28.0572	22.3047	0.33102	0.018267	0.017759	FALSE	none
SO_0274	148.573	118.15	0.33055	5.6618e-08	1.6118e-07	FALSE	none
SO_0269	36.5809	29.0931	0.33041	0.0070705	0.0077482	FALSE	none
SO_1094	195.453	155.486	0.33004	4.8337e-10	1.7559e-09	FALSE	none
SO_3291	29.241	23.2745	0.32925	0.016142	0.015879	FALSE	none
SO_0530	7.10308	5.65698	0.32841	0.2361	0.15028	FALSE	none
SO_1048	1.42062	1.1314	0.32841	0.59621	0.297	FALSE	none
SO_3601	7.10308	5.65698	0.32841	0.2361	0.15028	FALSE	none
SO_0691	306.38	244.058	0.32809	7.2454e-15	4.1384e-14	FALSE	none
SO_1548	43.8024	34.9117	0.3273	0.0032891	0.0039584	FALSE	none
SO_2810	14.7981	11.7989	0.32676	0.087705	0.068197	FALSE	none
SO_0272	192.967	153.87	0.32664	6.993e-10	2.4944e-09	FALSE	none
SO_4399	81.6855	65.1361	0.32662	6.0299e-05	0.0001069	FALSE	none
SO_2863	89.7356	71.6013	0.3257	2.6545e-05	4.9582e-05	FALSE	none
SO_1702	21.6644	17.2942	0.32504	0.039111	0.034342	FALSE	none
SO_2602	248.371	198.318	0.32468	2.8739e-12	1.3506e-11	FALSE	none
SO_1376	52.7996	42.1849	0.3238	0.0012946	0.0017213	FALSE	none
SO_3490	36.8177	29.4163	0.32378	0.0072216	0.007886	FALSE	none
SO_3352	45.1046	36.0431	0.32355	0.0029504	0.0035897	FALSE	none
SO_2838	105.362	84.2083	0.32333	5.549e-06	1.1734e-05	FALSE	none
SO_2802	85.1186	68.0454	0.32298	4.4669e-05	8.0639e-05	FALSE	none
SO_0354	54.3386	43.478	0.32169	0.0011234	0.0015118	FALSE	none
SO_1156	20.5989	16.4861	0.32132	0.044959	0.038712	FALSE	none
SO_4190	252.16	201.874	0.32088	2.3299e-12	1.1007e-11	FALSE	none
SO_2270	38.3567	30.7093	0.3208	0.0062422	0.0069871	FALSE	none
SO_3862	15.7452	12.607	0.32069	0.079779	0.06321	FALSE	none
SO_1965	30.6616	24.5675	0.31969	0.014578	0.01454	FALSE	none
SO_4621	5.4457	4.36396	0.31948	0.30337	0.18299	FALSE	none
SO_0960	18.3496	14.7082	0.31913	0.058929	0.04903	FALSE	none
SO_2878	95.7733	76.7734	0.31902	1.5985e-05	3.1272e-05	FALSE	none
SO_1506	31.8455	25.5372	0.31849	0.012892	0.013056	FALSE	none
SO_0291	196.282	157.426	0.31826	6.705e-10	2.4013e-09	FALSE	none
SO_4214	717.293	575.558	0.3176	4.0787e-32	5.4476e-31	FALSE	none
SO_2773	2.01254	1.61628	0.31634	0.53267	0.27611	FALSE	none
SO_2814	2.01254	1.61628	0.31634	0.53267	0.27611	FALSE	none
SO_3753	2.01254	1.61628	0.31634	0.53267	0.27611	FALSE	none
SO_4682	62.9807	50.5896	0.31607	0.0004837	0.00070602	FALSE	none
SO_0437	63.5726	51.0745	0.3158	0.00045635	0.00067217	FALSE	none
SO_0568	48.6561	39.114	0.31494	0.0021834	0.0027448	FALSE	none
SO_3237	2639.62	2123.31	0.31402	7.4212e-113	3.7665e-111	FALSE	none
SO_2643	218.183	175.528	0.31384	9.0167e-11	3.5672e-10	FALSE	none
SO_4550	18.468	14.8698	0.31265	0.059586	0.049438	FALSE	none
SO_0281	142.062	114.433	0.31202	1.7683e-07	4.7093e-07	FALSE	none
SO_3652	285.781	230.32	0.31127	1.3387e-13	7.0564e-13	FALSE	none
SO_2569	49.1297	39.5989	0.31113	0.0021516	0.0027106	FALSE	none
SO_3275	43.092	34.75	0.31041	0.0040807	0.00481	FALSE	none
SO_0872	124.422	100.371	0.3099	1.0722e-06	2.5601e-06	FALSE	none
SO_1819	83.3429	67.2373	0.3098	6.5576e-05	0.00011522	FALSE	none
SO_2127	15.6268	12.607	0.3098	0.083909	0.065691	FALSE	none
SO_2914	63.0991	50.9129	0.30959	0.00051537	0.0007449	FALSE	none
SO_4525	16.2187	13.0919	0.30899	0.078477	0.062318	FALSE	none
SO_3550	53.6283	43.3163	0.30808	0.0013883	0.0018308	FALSE	none
SO_1530	59.4291	48.0036	0.30803	0.00076434	0.0010666	FALSE	none
SO_4079	79.7913	64.4896	0.30716	9.7578e-05	0.0001643	FALSE	none
SO_3706	8.99724	7.27327	0.30688	0.19085	0.12736	FALSE	none
SO_4574	12.1936	9.85932	0.30657	0.12792	0.092107	FALSE	none
SO_1405	21.7828	17.6175	0.30618	0.041947	0.036437	FALSE	none
SO_2762	22.3747	18.1024	0.30569	0.039343	0.034496	FALSE	none
SO_3298	9.58916	7.75815	0.30569	0.17735	0.12034	FALSE	none
SO_4641	3.19639	2.58605	0.30569	0.43609	0.23843	FALSE	none
SO_2367	52.3261	42.3466	0.30528	0.0016325	0.0021214	FALSE	none
SO_A0114	245.175	198.479	0.30482	9.3406e-12	4.0969e-11	FALSE	none
SO_4333	10.1811	8.24303	0.30464	0.16494	0.11356	FALSE	none
SO_0286	136.142	110.23	0.3046	3.8131e-07	9.7041e-07	FALSE	none
SO_4228	70.2022	56.8931	0.30326	0.00027055	0.00041994	FALSE	none
SO_1666	201.609	163.406	0.3031	6.7714e-10	2.4202e-09	FALSE	none
SO_1529	66.769	54.1454	0.30234	0.00038695	0.00057957	FALSE	none
SO_0036	32.0823	26.0221	0.30204	0.013923	0.013981	FALSE	none
SO_4206	8.16855	6.62675	0.30178	0.21475	0.1402	FALSE	none
SO_3769	93.1688	75.642	0.30066	2.8423e-05	5.2813e-05	FALSE	none
SO_4658	69.2551	56.2466	0.30015	0.00030963	0.00047253	FALSE	none
SO_4207	9.35239	7.59652	0.3	0.18507	0.12434	FALSE	none
SO_0389	9.94432	8.08141	0.29927	0.17203	0.11744	FALSE	none
SO_4105	456.847	371.421	0.29865	2.1758e-20	1.6447e-19	FALSE	none
SO_0617	241.505	196.378	0.29842	1.7469e-11	7.4417e-11	FALSE	none
SO_0522	60.3762	49.135	0.29723	0.0007824	0.0010892	FALSE	none
SO_1790	66.0587	53.8222	0.29555	0.0004514	0.0006671	FALSE	none
SO_4645	7.33985	5.98024	0.29555	0.24227	0.15316	FALSE	none
SO_3817	24.9792	20.3651	0.29462	0.031136	0.02819	FALSE	none
SO_3460	18.2313	14.8698	0.29403	0.065721	0.053923	FALSE	none
SO_3037	94.7078	77.2582	0.29379	2.7441e-05	5.115e-05	FALSE	none
SO_A0161	391.853	319.7	0.29359	1.464e-17	1.0003e-16	FALSE	none
SO_1871	42.7369	34.9117	0.29177	0.0049261	0.0056748	FALSE	none
SO_3904	495.322	404.717	0.29145	1.0509e-21	8.4855e-21	FALSE	none
SO_3259	135.432	110.715	0.29072	5.708e-07	1.4142e-06	FALSE	none
SO_4763	41.3163	33.7803	0.29053	0.0057532	0.0065427	FALSE	none
SO_1304	75.8846	62.0652	0.29002	0.00018341	0.00029377	FALSE	none
SO_0346	241.268	197.348	0.2899	2.5586e-11	1.0594e-10	FALSE	none
SO_1633	55.5224	45.4175	0.28982	0.0013781	0.00182	FALSE	none
SO_2052	41.0795	33.6187	0.28916	0.0059575	0.0067277	FALSE	none
SO_4462	71.8595	58.8326	0.28856	0.0002776	0.0004288	FALSE	none
SO_0082	2.36769	1.93954	0.28777	0.50965	0.26753	FALSE	none
SO_0339	1.77577	1.45465	0.28777	0.56797	0.28737	FALSE	none
SO_0685	0	0	0.28777	0.74163	0.34139	FALSE	none
SO_1551	250.384	205.106	0.28777	1.1896e-11	5.1389e-11	FALSE	none
SO_1716	3.55154	2.90931	0.28777	0.41934	0.23184	FALSE	none
SO_2261	34.3316	28.1233	0.28777	0.012043	0.012323	FALSE	none
SO_2366	145.021	118.797	0.28777	2.4591e-07	6.3958e-07	FALSE	none
SO_2463	0	0	0.28777	0.74163	0.34139	FALSE	none
SO_2941	0	0	0.28777	0.74163	0.34139	FALSE	none
SO_3136	6.51116	5.33373	0.28777	0.27419	0.16924	FALSE	none
SO_3443	0	0	0.28777	0.74163	0.34139	FALSE	none
SO_4195	2.36769	1.93954	0.28777	0.50965	0.26753	FALSE	none
SO_0015	98.6145	80.8141	0.28719	2.1062e-05	4.01e-05	FALSE	none
SO_0934	106.428	87.2792	0.28617	1.0128e-05	2.0491e-05	FALSE	none
SO_4176	32.911	26.9919	0.28604	0.014111	0.014137	FALSE	none
SO_0487	35.6338	29.2547	0.28458	0.010758	0.011169	FALSE	none
SO_2404	92.6953	76.1268	0.28409	3.9258e-05	7.1159e-05	FALSE	none
SO_1038	29.7146	24.4058	0.28394	0.019931	0.019127	FALSE	none
SO_1365	13.9694	11.4756	0.2837	0.11058	0.082155	FALSE	none
SO_1468	107.02	87.9257	0.28352	1.0064e-05	2.0408e-05	FALSE	none
SO_2299	256.421	210.763	0.28289	8.3914e-12	3.6988e-11	FALSE	none
SO_3420	185.627	152.577	0.28287	6.1613e-09	1.9936e-08	FALSE	none
SO_3160	10.4179	8.56629	0.28232	0.16878	0.11549	FALSE	none
SO_4310	9.23401	7.59652	0.28162	0.19541	0.12953	FALSE	none
SO_1177	43.8024	36.0431	0.28129	0.0048163	0.0055736	FALSE	none
SO_1225	113.531	93.4211	0.28127	5.6634e-06	1.1917e-05	FALSE	none
SO_3342	8.05016	6.62675	0.28072	0.2271	0.14637	FALSE	none
SO_4282	16.1003	13.2535	0.28072	0.0876	0.06819	FALSE	none
SO_A0057	18.2313	15.0314	0.27843	0.069702	0.056511	FALSE	none
SO_1278	264.827	218.36	0.27834	4.7359e-12	2.1738e-11	FALSE	none
SO_4141	35.8706	29.5779	0.27828	0.010962	0.011334	FALSE	none
SO_4129	87.6047	72.2478	0.27806	7.044e-05	0.00012292	FALSE	none
SO_3323	52.3261	43.1547	0.27801	0.0021281	0.0026849	FALSE	none
SO_1533	58.0085	47.8419	0.27799	0.0012199	0.0016294	FALSE	none
SO_2652	58.0085	47.8419	0.27799	0.0012199	0.0016294	FALSE	none
SO_4118	101.692	83.885	0.27773	1.8589e-05	3.5661e-05	FALSE	none
SO_3466	143.719	118.635	0.27672	3.68e-07	9.3788e-07	FALSE	none
SO_1620	34.45	28.4466	0.27625	0.012837	0.01303	FALSE	none
SO_0848	28.7675	23.7593	0.27594	0.023017	0.021633	FALSE	none
SO_4527	4.49862	3.71745	0.27517	0.36905	0.21134	FALSE	none
SO_0588	44.3943	36.6896	0.275	0.0047821	0.0055412	FALSE	none
SO_1232	21.9012	18.1024	0.27483	0.047556	0.040751	FALSE	none
SO_3867	8.40532	6.95001	0.27429	0.2199	0.14277	FALSE	none
SO_0023	16.2187	13.4151	0.2738	0.088503	0.068541	FALSE	none
SO_4687	67.5977	55.9233	0.27352	0.00050776	0.00073509	FALSE	none
SO_1835	7.81339	6.46513	0.27327	0.23734	0.15087	FALSE	none
SO_2100	3.9067	3.23256	0.27327	0.4034	0.22534	FALSE	none
SO_1999	36.1073	29.9012	0.27209	0.011167	0.011533	FALSE	none
SO_2222	176.63	146.273	0.27206	1.9957e-08	6.0497e-08	FALSE	none
SO_2972	3.31477	2.74768	0.2707	0.44261	0.24051	FALSE	none
SO_3130	163.726	135.768	0.27014	6.9049e-08	1.9438e-07	FALSE	none
SO_1967	22.0196	18.264	0.26978	0.048019	0.041069	FALSE	none
SO_4756	65.4668	54.3071	0.26962	0.00065256	0.00092366	FALSE	none
SO_3762	49.4848	41.0535	0.26948	0.0030446	0.0036942	FALSE	none
SO_1527	8.76047	7.27327	0.26841	0.21295	0.13949	FALSE	none
SO_1054	16.929	14.0616	0.26773	0.083583	0.065503	FALSE	none
SO_2557	88.6702	73.7024	0.26674	7.6123e-05	0.00013205	FALSE	none
SO_1327	105.718	87.9257	0.26586	1.5866e-05	3.1074e-05	FALSE	none
SO_4711	99.68	82.9152	0.26567	2.7839e-05	5.1783e-05	FALSE	none
SO_4193	36.8177	30.7093	0.26172	0.011178	0.011538	FALSE	none
SO_0391	2.13093	1.77791	0.2613	0.54179	0.2792	FALSE	none
SO_2427	1431.86	1194.76	0.26118	2.1375e-56	5.131e-55	FALSE	none
SO_3268	91.393	76.2885	0.26062	6.5209e-05	0.00011469	FALSE	none
SO_0484	3.66993	3.07093	0.25707	0.42521	0.23399	FALSE	none
SO_2707	25.0976	21.0117	0.25636	0.03717	0.032948	FALSE	none
SO_2400	39.1853	32.8105	0.25616	0.0092308	0.0097835	FALSE	none
SO_3520	5.20893	4.36396	0.25535	0.34291	0.20018	FALSE	none
SO_4729	15.6268	13.0919	0.25535	0.10044	0.076148	FALSE	none
SO_4557	38.0015	31.8407	0.25518	0.010427	0.010882	FALSE	none
SO_2627	41.0795	34.4268	0.25489	0.007761	0.0083503	FALSE	none
SO_3868	13.4959	11.314	0.25441	0.1272	0.091738	FALSE	none
SO_1672	15.0349	12.607	0.25409	0.10754	0.080298	FALSE	none
SO_2114	59.5475	49.9431	0.25376	0.0013654	0.0018073	FALSE	none
SO_2835	85.1186	71.4396	0.25275	0.00013109	0.00021601	FALSE	none
SO_A0033	57.1798	48.0036	0.25237	0.0017284	0.0022313	FALSE	none
SO_1000	16.929	14.2233	0.25124	0.088565	0.068551	FALSE	none
SO_2698	7.69501	6.46513	0.25124	0.2509	0.15704	FALSE	none
SO_3975	18.468	15.5163	0.25124	0.075282	0.060076	FALSE	none
SO_4330	1.539	1.29303	0.25124	0.60762	0.30024	FALSE	none
SO_1214	762.871	641.017	0.25108	2.8212e-30	3.5045e-29	FALSE	none
SO_4745	60.4946	50.9129	0.24878	0.0013199	0.0017484	FALSE	none
SO_1201	78.1339	65.7826	0.24824	0.00026422	0.00041135	FALSE	none
SO_2167	60.0211	50.5896	0.24663	0.0014114	0.0018572	FALSE	none
SO_2381	8.05016	6.78838	0.24595	0.24268	0.15336	FALSE	none
SO_0726	38.7118	32.6489	0.24574	0.010422	0.010882	FALSE	none
SO_3822	14.5613	12.2837	0.24539	0.11632	0.085592	FALSE	none
SO_4366	43.092	36.3663	0.24482	0.0069321	0.007628	FALSE	none
SO_4287	78.4891	66.2675	0.24419	0.00027068	0.00041994	FALSE	none
SO_1292	8.99724	7.59652	0.24414	0.2176	0.14171	FALSE	none
SO_2508	17.9945	15.193	0.24414	0.081223	0.06404	FALSE	none
SO_2466	13.9694	11.7989	0.24362	0.12466	0.09031	FALSE	none
SO_4575	21.4276	18.1024	0.2433	0.057285	0.047906	FALSE	none
SO_4526	26.3998	22.3047	0.24318	0.034861	0.031244	FALSE	none
SO_3220	35.7522	30.2245	0.24232	0.014153	0.014164	FALSE	none
SO_3359	28.294	23.921	0.24222	0.029088	0.026573	FALSE	none
SO_0404	25.8079	21.8198	0.24217	0.03715	0.032946	FALSE	none
SO_2440	11.8385	10.0209	0.24046	0.15879	0.11036	FALSE	none
SO_0811	84.1716	71.278	0.23988	0.00017307	0.00027848	FALSE	none
SO_1221	822.3	696.456	0.23963	8.0426e-32	1.0583e-30	FALSE	none
SO_4403	75.1743	63.6815	0.23937	0.00038934	0.00058266	FALSE	none
SO_0399	42.7369	36.2047	0.2393	0.0074871	0.0081054	FALSE	none
SO_1265	136.971	116.049	0.23914	1.6914e-06	3.9118e-06	FALSE	none
SO_0627	6.86632	5.81861	0.23886	0.28396	0.17369	FALSE	none
SO_0297	112.11	95.0373	0.23835	1.5075e-05	2.9622e-05	FALSE	none
SO_0123	7.81339	6.62675	0.23765	0.25362	0.15846	FALSE	none
SO_2497	7.81339	6.62675	0.23765	0.25362	0.15846	FALSE	none
SO_2385	21.9012	18.5872	0.2367	0.056194	0.047175	FALSE	none
SO_4038	8.76047	7.43489	0.2367	0.22717	0.14637	FALSE	none
SO_A0031	14.0878	11.9605	0.23617	0.12585	0.091024	FALSE	none
SO_0053	183.852	156.133	0.23577	3.2416e-08	9.5653e-08	FALSE	none
SO_3728	5.32731	4.52559	0.2353	0.34698	0.20169	FALSE	none
SO_4465	189.771	161.305	0.23447	2.0362e-08	6.1515e-08	FALSE	none
SO_3154	290.516	247.129	0.23335	4.137e-12	1.9088e-11	FALSE	none
SO_4450	15.39	13.0919	0.23332	0.11064	0.082163	FALSE	none
SO_4806	43.684	37.1745	0.23279	0.0072229	0.007886	FALSE	none
SO_0042	21.0725	17.9407	0.23212	0.062247	0.051405	FALSE	none
SO_4174	26.755	22.7896	0.23143	0.035773	0.0319	FALSE	none
SO_2023	13.851	11.7989	0.23134	0.13092	0.093814	FALSE	none
SO_4616	50.0767	42.6698	0.23092	0.0040932	0.0048216	FALSE	none
SO_0869	56.4695	48.1652	0.22948	0.0023327	0.0029038	FALSE	none
SO_0118	119.924	102.311	0.22916	9.2054e-06	1.8817e-05	FALSE	none
SO_1956	8.5237	7.27327	0.22888	0.23721	0.15087	FALSE	none
SO_A0116	1.89416	1.61628	0.22888	0.5774	0.29031	FALSE	none
SO_3218	15.5084	13.2535	0.22668	0.11165	0.082706	FALSE	none
SO_1006	51.6157	44.1245	0.22623	0.0037201	0.0044261	FALSE	none
SO_3256	45.9333	39.2756	0.22591	0.0062244	0.0069715	FALSE	none
SO_2889	34.5683	29.5779	0.22493	0.017744	0.017328	FALSE	none
SO_4388	6.9847	5.98024	0.22399	0.287	0.17496	FALSE	none
SO_3203	102.64	87.9257	0.22323	4.5321e-05	8.1484e-05	FALSE	none
SO_2851	61.0865	52.3675	0.22218	0.001672	0.0021664	FALSE	none
SO_4037	9.23401	7.91978	0.2215	0.22204	0.14395	FALSE	none
SO_1776	775.657	665.423	0.22115	4.4723e-29	5.4043e-28	FALSE	none
SO_3729	12.4304	10.6675	0.22066	0.15689	0.1093	FALSE	none
SO_3221	109.979	94.3908	0.22052	2.5508e-05	4.7847e-05	FALSE	none
SO_2829	47.8274	41.0535	0.22033	0.0055055	0.0062893	FALSE	none
SO_0693	144.666	124.292	0.21899	1.4256e-06	3.3366e-06	FALSE	none
SO_1400	27.4653	23.5977	0.21896	0.035677	0.031831	FALSE	none
SO_2380	41.3163	35.5582	0.21653	0.010169	0.010651	FALSE	none
SO_0041	5.4457	4.68722	0.21639	0.35087	0.20349	FALSE	none
SO_A0179	100.745	86.7943	0.21504	6.1443e-05	0.00010871	FALSE	none
SO_1534	32.4374	27.9617	0.21421	0.023099	0.021688	FALSE	none
SO_0630	6.74793	5.81861	0.21377	0.30035	0.1816	FALSE	none
SO_0938	11.2466	9.69769	0.21377	0.1812	0.12243	FALSE	none
SO_1305	19.2967	16.6477	0.21303	0.080103	0.063439	FALSE	none
SO_4032	12.5488	10.8291	0.21264	0.15833	0.11012	FALSE	none
SO_3380	20.5989	17.7791	0.21239	0.070765	0.057165	FALSE	none
SO_2215	42.5001	36.6896	0.2121	0.0094652	0.0099903	FALSE	none
SO_3480	8.05016	6.95001	0.212	0.25883	0.1614	FALSE	none
SO_3803	48.6561	42.0233	0.21143	0.0055294	0.0063124	FALSE	none
SO_0546	43.2104	37.3361	0.21081	0.0089775	0.0095722	FALSE	none
SO_3213	117.793	101.826	0.21015	1.6229e-05	3.1714e-05	FALSE	none
SO_1664	222.682	192.499	0.21013	3.0671e-09	1.028e-08	FALSE	none
SO_1587	3.55154	3.07093	0.20977	0.45429	0.24551	FALSE	none
SO_3336	22.6115	19.557	0.20937	0.059116	0.04914	FALSE	none
SO_0198	28.1756	24.4058	0.20722	0.035544	0.03176	FALSE	none
SO_4365	147.034	127.363	0.2072	1.569e-06	3.6433e-06	FALSE	none
SO_1994	56.7063	49.135	0.20676	0.0028749	0.0035099	FALSE	none
SO_0653	33.3845	28.9314	0.20654	0.02222	0.021017	FALSE	none
SO_2236	109.269	94.7141	0.20623	3.5399e-05	6.4693e-05	FALSE	none
SO_1379	14.9165	12.9303	0.20616	0.12656	0.091425	FALSE	none
SO_3328	7.45824	6.46513	0.20616	0.28	0.17198	FALSE	none
SO_1237	75.8846	65.7826	0.2061	0.00056917	0.00081406	FALSE	none
SO_0021	268.97	233.229	0.2057	8.8518e-11	3.5098e-10	FALSE	none
SO_1478	84.0532	72.8943	0.2055	0.00028967	0.00044436	FALSE	none
SO_4307	30.1881	26.1838	0.20531	0.029887	0.02717	FALSE	none
SO_1670	463.595	402.131	0.2052	1.7284e-17	1.1719e-16	FALSE	none
SO_2485	146.797	127.363	0.20488	1.6944e-06	3.9118e-06	FALSE	none
SO_3419	13.9694	12.1221	0.20463	0.1399	0.099165	FALSE	none
SO_1170	25.6895	22.3047	0.20383	0.04548	0.039123	FALSE	none
SO_0473	10.4179	9.05118	0.20288	0.2032	0.13389	FALSE	none
SO_0981	1.30223	1.1314	0.20288	0.65279	0.31511	FALSE	none
SO_2523	2.60446	2.26279	0.20288	0.52462	0.27274	FALSE	none
SO_4246	2.60446	2.26279	0.20288	0.52462	0.27274	FALSE	none
SO_A0064	1.30223	1.1314	0.20288	0.65279	0.31511	FALSE	none
SO_t093	1.30223	1.1314	0.20288	0.65279	0.31511	FALSE	none
SO_4323	79.1994	68.8536	0.20196	0.00045621	0.00067217	FALSE	none
SO_3899	140.878	122.514	0.2015	2.9706e-06	6.547e-06	FALSE	none
SO_0282	28.4123	24.7291	0.20031	0.036099	0.032112	FALSE	none
SO_0468	27.1101	23.5977	0.20018	0.040663	0.035512	FALSE	none
SO_3521	48.0642	41.8617	0.19933	0.0064664	0.0071955	FALSE	none
SO_1102	16.6922	14.5465	0.1985	0.10885	0.081109	FALSE	none
SO_4551	21.3093	18.5872	0.19717	0.070442	0.056981	FALSE	none
SO_2619	308.984	269.596	0.19674	5.7183e-12	2.5913e-11	FALSE	none
SO_0802	13.1407	11.4756	0.19547	0.15616	0.10887	FALSE	none
SO_3357	41.0795	35.8814	0.19518	0.012191	0.012467	FALSE	none
SO_1431	2.95962	2.58605	0.19466	0.50132	0.26378	FALSE	none
SO_1068	42.145	36.8512	0.19365	0.011252	0.011587	FALSE	none
SO_1899	83.3429	72.8943	0.19325	0.00036652	0.00055082	FALSE	none
SO_3614	12.1936	10.6675	0.19291	0.17309	0.11798	FALSE	none
SO_2346	45.5781	39.9221	0.19115	0.0085624	0.0091516	FALSE	none
SO_2728	693.498	607.883	0.1901	1.2229e-24	1.2002e-23	FALSE	none
SO_3848	32.4374	28.4466	0.18941	0.026843	0.024732	FALSE	none
SO_1115	221.143	193.954	0.18926	7.4723e-09	2.3745e-08	FALSE	none
SO_2881	530.837	465.651	0.18902	3.427e-19	2.4847e-18	FALSE	none
SO_1362	16.5739	14.5465	0.18823	0.114	0.084169	FALSE	none
SO_1475	26.5182	23.2745	0.18823	0.045592	0.039201	FALSE	none
SO_2780	1.65739	1.45465	0.18823	0.61723	0.30414	FALSE	none
SO_0959	88.9069	78.0664	0.18759	0.00025407	0.00039625	FALSE	none
SO_1162	82.2774	72.2478	0.18754	0.00043336	0.00064258	FALSE	none
SO_4292	18.5864	16.3244	0.18721	0.094554	0.072273	FALSE	none
SO_0754	32.2006	28.2849	0.18706	0.027793	0.025514	FALSE	none
SO_2454	17.2842	15.193	0.18604	0.10735	0.080227	FALSE	none
SO_0452	31.2536	27.4768	0.18581	0.030409	0.027588	FALSE	none
SO_2744	15.6268	13.7384	0.18581	0.12585	0.091024	FALSE	none
SO_3982	27.9388	24.5675	0.18552	0.040749	0.03557	FALSE	none
SO_1352	12.312	10.8291	0.18516	0.17455	0.1188	FALSE	none
SO_1902	127.145	111.847	0.18495	1.2864e-05	2.5647e-05	FALSE	none
SO_1074	24.9792	21.9814	0.18444	0.053305	0.045068	FALSE	none
SO_1960	8.99724	7.91978	0.18402	0.24636	0.15497	FALSE	none
SO_2752	8.99724	7.91978	0.18402	0.24636	0.15497	FALSE	none
SO_2090	111.045	97.785	0.18346	4.6952e-05	8.4246e-05	FALSE	none
SO_4669	185.746	163.568	0.18344	1.4069e-07	3.8272e-07	FALSE	none
SO_1473	89.3805	78.7129	0.18336	0.0002609	0.00040654	FALSE	none
SO_2763	64.0461	56.4082	0.18321	0.0019997	0.00253	FALSE	none
SO_1111	20.7173	18.264	0.18184	0.079263	0.062857	FALSE	none
SO_1966	94.5894	83.4001	0.18163	0.00017736	0.00028487	FALSE	none
SO_A0124	11.3649	10.0209	0.18157	0.19379	0.12885	FALSE	none
SO_4524	61.2049	53.9838	0.18112	0.0025765	0.0031806	FALSE	none
SO_0970	3214.97	2835.77	0.18107	4.3001e-106	2.0101e-104	FALSE	none
SO_2794	37.1728	32.8105	0.18009	0.018955	0.018349	FALSE	none
SO_0777	62.9807	55.6001	0.17982	0.002263	0.0028289	FALSE	none
SO_4267	17.7577	15.6779	0.17971	0.105	0.079033	FALSE	none
SO_1238	2.01254	1.77791	0.17884	0.5856	0.29285	FALSE	none
SO_2467	6.03762	5.33373	0.17884	0.34499	0.2008	FALSE	none
SO_2553	4.02508	3.55582	0.17884	0.44067	0.24001	FALSE	none
SO_2447	34.5683	30.5477	0.17839	0.023909	0.022365	FALSE	none
SO_4078	139.694	123.484	0.17795	5.6688e-06	1.1917e-05	FALSE	none
SO_0636	16.4555	14.5465	0.17789	0.11936	0.087471	FALSE	none
SO_1581	120.989	106.998	0.1773	2.4363e-05	4.5747e-05	FALSE	none
SO_3333	93.6423	82.9152	0.17552	0.00021059	0.00033252	FALSE	none
[truncated: 2,587 more rows]
